# Supplementary material for: 3-[(E)-1-(Benzyl­oxyimino)eth­yl]-2-oxo-2H-chromen-7-yl acetate
Source: Acta Crystallogr Sect E Struct Rep Online. 2010 Feb 3;66(Pt 3):o511. doi: 10.1107/S1600536810003454 (PMC2983746; doi:10.1107/S1600536810003454)
Supplement: Supplementary file 1 [file e-66-0o511-sup1.cif]

##############################################################################
###                                                                        ###
###        Electronic paper (Acta Crystallographica Section E)             ###
###                                                                        ###
##############################################################################
#                                                                            #
# This CIF contains the data in a paper accepted for publication in Acta     #
# Crystallographica Section E. It conforms to the requirements of Notes      #
# for Authors for Section E, and has been peer reviewed under the auspices   #
# of the IUCr Commission on Journals.                                        #
#                                                                            #
# Full details of the Crystallographic Information File format               #
# are given in the paper "The Crystallographic Information File (CIF):       #
# a New Standard Archive File for Crystallography" by S. R. Hall, F. H.      #
# Allen and I. D. Brown [Acta Cryst. (1991), A47, 655-685].                  #
#                                                                            #
# The current version of the core CIF dictionary is obtainable from          #
# ftp://ftp.iucr.org/pub/cif_core.dic. The current version number is 2.4.    #
#                                                                            #
# Software is freely available for graphical display of the structure(s) in  #
# this CIF.  For information consult the CIF home page http://www.iucr.org/  #
# cif/home.html                                                              #
#                                                                            #
# This file may be used for bona fide research purposes within the           #
# scientific community so long as proper attribution is given to the journal # 
# article from which it was obtained.                                        #
#                                                                            #
##############################################################################
                                             
data_global
_audit_creation_method     SHELXL-97
_journal_date_recd_electronic     2010-01-19
_journal_date_accepted     2010-01-28
_journal_name_full     'Acta Crystallographica, Section E'
_journal_year     2010
_journal_volume     66
_journal_issue      3
_journal_page_first     o511
_journal_page_last     o511
_journal_paper_category     QO
_journal_coeditor_code     SJ2717
_publ_contact_author_name     'Hui Wang'
_publ_contact_author_address
;
School of Chemistry and Environment
South China Normal University
Guangzhou 510006
People's Republic of China
;
_publ_contact_author_email     Huiwang@scnu.edu.cn
_publ_contact_author_fax     ?
_publ_contact_author_phone     '(+8620) 39310258'
_publ_section_title
;
3-[(<i>E</i>)-1-(Benzyloxyimino)ethyl]-2-oxo-2<i>H</i>-chromen-7-yl acetate
;
loop_
    _publ_author_name
    _publ_author_address
    'Hui Wang'
;
School of Chemistry and Environment
South China Normal University
Guangzhou 510006
People's Republic of China
;
    'Su-hua Xu'
;
School of Chemistry and Environment
South China Normal University
Guangzhou 510006
People's Republic of China
;
    'Zhuo Zeng'
;
School of Chemistry and Environment
South China Normal University
Guangzhou 510006
People's Republic of China
;
    'Yong-hong Zhang'
;
School of Chemistry and Environment
South China Normal University
Guangzhou 510006
People's Republic of China
;
data_I
_chemical_name_systematic
;
3-[(<i>E</i>)-1-(Benzyloxyimino)ethyl]-2-oxo-2<i>H</i>-chromen-7-yl acetate
;
_chemical_name_common     ?
_chemical_formula_moiety     'C20 H17 N O5'
_chemical_formula_sum     'C20 H17 N O5'
_chemical_formula_iupac     'C20 H17 N O5'
_chemical_formula_weight     351.35
_chemical_melting_point     ?
_symmetry_cell_setting     triclinic
_symmetry_space_group_name_H-M     'P -1'
_symmetry_space_group_name_Hall     '-P 1'
loop_
    _symmetry_equiv_pos_as_xyz
    'x, y, z'
    '-x, -y, -z'
_cell_length_a     6.3901(9)
_cell_length_b     11.2413(16)
_cell_length_c     12.9298(18)
_cell_angle_alpha     102.643(2)
_cell_angle_beta     96.923(2)
_cell_angle_gamma     101.860(2)
_cell_volume     873.5(2)
_cell_formula_units_Z     2
_cell_measurement_reflns_used     1332
_cell_measurement_theta_min     2.81
_cell_measurement_theta_max     24.54
_cell_measurement_temperature     298(2)
_exptl_crystal_description     block
_exptl_crystal_colour     colorless
_exptl_crystal_size_max     0.25
_exptl_crystal_size_mid     0.20
_exptl_crystal_size_min     0.18
_exptl_crystal_density_diffrn     1.336
_exptl_crystal_density_meas     ?
_exptl_crystal_density_method     'not measured'
_exptl_crystal_F_000     368
_exptl_absorpt_coefficient_mu     0.097
_exptl_absorpt_correction_type     multi-scan
_exptl_absorpt_process_details     '(SADABS; Bruker, 2004)'
_exptl_absorpt_correction_T_min     0.977
_exptl_absorpt_correction_T_max     0.9828
_exptl_special_details
;
FT---IR (KBr): 1763, 1717, 1615, 1426, 1365, 1200, 1030 cm^-1^; ^1^H NMR \d (400
Hz, DMSO, TMS): 8.08 (s, 1H), 7.83 (d, J = 8.4 Hz, 1H), 7.36--7.28 (m, 5H)
7.26 (d, J = 2.0 Hz, 1H), 7.14 (dd, J = 2.0, 8.4 Hz, 1H), 5.17 (s, 2H), 2.27
(s, 3H), 2.11 (s, 3H).
;
_diffrn_ambient_temperature     298(2)
_diffrn_radiation_type     MoK\a
_diffrn_radiation_wavelength     0.71073
_diffrn_radiation_source     'fine-focus sealed tube'
_diffrn_radiation_monochromator     graphite
_diffrn_measurement_device_type     'Bruker APEXII area-detector diffractometer'
_diffrn_measurement_method     '\f and \w scans'
_diffrn_detector_area_resol_mean     ?
_diffrn_reflns_number     5311
_diffrn_reflns_av_R_equivalents     0.0254
_diffrn_reflns_av_sigmaI/netI     0.0412
_diffrn_reflns_theta_min     2.18
_diffrn_reflns_theta_max     27.31
_diffrn_reflns_theta_full     25.00
_diffrn_measured_fraction_theta_max     0.964
_diffrn_measured_fraction_theta_full     0.982
_diffrn_reflns_limit_h_min     -8
_diffrn_reflns_limit_h_max     6
_diffrn_reflns_limit_k_min     -12
_diffrn_reflns_limit_k_max     14
_diffrn_reflns_limit_l_min     -16
_diffrn_reflns_limit_l_max     16
_diffrn_standards_number     0
_diffrn_standards_interval_count     ?
_diffrn_standards_interval_time     ?
_diffrn_standards_decay_%     ?
_refine_special_details
;
Refinement of <i>F</i>^2^ against ALL reflections. The weighted <i>R</i>-factor
<i>wR</i> and goodness of fit <i>S</i> are based on <i>F</i>^2^, conventional
<i>R</i>-factors <i>R</i> are based on <i>F</i>, with <i>F</i> set to zero for
negative <i>F</i>^2^. The threshold expression of <i>F</i>^2^ >
\s(<i>F</i>^2^) is used only for calculating <i>R</i>-factors(gt) <i>etc</i>.
and is not relevant to the choice of reflections for refinement.
<i>R</i>-factors based on <i>F</i>^2^ are statistically about twice as large
as those based on <i>F</i>, and <i>R</i>- factors based on ALL data will be
even larger.
;
_reflns_number_total     3792
_reflns_number_gt     2335
_reflns_threshold_expression     I>2\s(I)
_refine_ls_structure_factor_coef     Fsqd
_refine_ls_matrix_type     full
_refine_ls_R_factor_all     0.0845
_refine_ls_R_factor_gt     0.0509
_refine_ls_wR_factor_gt     0.1427
_refine_ls_wR_factor_ref     0.1662
_refine_ls_goodness_of_fit_ref     1.087
_refine_ls_restrained_S_all     1.087
_refine_ls_number_reflns     3792
_refine_ls_number_parameters     238
_refine_ls_number_restraints     0
_refine_ls_hydrogen_treatment     constr
_refine_ls_weighting_scheme     calc
_refine_ls_weighting_details
         'calc w=1/[\s^2^(Fo^2^)+(0.0760P)^2^+0.0611P] where P=(Fo^2^+2Fc^2^)/3'
_atom_sites_solution_hydrogens     geom
_atom_sites_solution_primary     direct
_atom_sites_solution_secondary     difmap
_refine_ls_shift/su_max     ?
_refine_ls_shift/su_max_lt     0.001
_refine_ls_shift/su_mean     0.000
_refine_diff_density_max     0.326
_refine_diff_density_min     -0.233
_refine_ls_extinction_method     'SHELXL97 (Sheldrick, 2008)'
_refine_ls_extinction_coef     0.010(4)
_refine_ls_extinction_expression
                                  'Fc^*^=kFc[1+0.001xFc^2^\l^3^/sin(2\q)]^-1/4^'
loop_
    _atom_type_symbol
    _atom_type_description
    _atom_type_scat_dispersion_real
    _atom_type_scat_dispersion_imag
    _atom_type_scat_source
    'C' 'C' 0.0033 0.0016
                         'International Tables Vol C Tables 4.2.6.8 and 6.1.1.4'
    'H' 'H' 0.0000 0.0000
                         'International Tables Vol C Tables 4.2.6.8 and 6.1.1.4'
    'N' 'N' 0.0061 0.0033
                         'International Tables Vol C Tables 4.2.6.8 and 6.1.1.4'
    'O' 'O' 0.0106 0.0060
                         'International Tables Vol C Tables 4.2.6.8 and 6.1.1.4'
_computing_data_collection     'APEX2 (Bruker, 2004)'
_computing_cell_refinement     'SAINT (Bruker, 2004)'
_computing_data_reduction     'SAINT (Bruker, 2004)'
_computing_structure_solution     'SHELXS97 (Sheldrick, 2008)'
_computing_structure_refinement     'SHELXL97 (Sheldrick, 2008)'
_computing_molecular_graphics     'XP in SHELXTL (Sheldrick, 2008)'
_computing_publication_material     'SHELXL97 (Sheldrick, 2008)'
loop_
    _atom_site_type_symbol
    _atom_site_label
    _atom_site_fract_x
    _atom_site_fract_y
    _atom_site_fract_z
    _atom_site_U_iso_or_equiv
    _atom_site_adp_type
    _atom_site_calc_flag
    _atom_site_refinement_flags
    _atom_site_occupancy
    _atom_site_disorder_assembly
    _atom_site_disorder_group
    O O1 -0.33761(19) 0.48915(12) 0.62680(10) 0.0488(4) Uani d . 1 . .
    C C2 -0.2517(3) 0.56481(18) 0.72817(15) 0.0499(5) Uani d . 1 . .
    O O2 -0.3700(2) 0.62098(15) 0.77276(12) 0.0710(5) Uani d . 1 . .
    C C3 -0.0274(3) 0.56859(17) 0.77165(15) 0.0472(5) Uani d . 1 . .
    C C4 0.0814(3) 0.49479(17) 0.71383(15) 0.0478(5) Uani d . 1 . .
    H H4 0.2234 0.4970 0.7421 0.057 Uiso calc R 1 . .
    C C5 0.0893(3) 0.33485(18) 0.54693(16) 0.0504(5) Uani d . 1 . .
    H H5 0.2301 0.3320 0.5725 0.060 Uiso calc R 1 . .
    C C6 -0.0133(3) 0.26229(17) 0.44758(16) 0.0503(5) Uani d . 1 . .
    H H6 0.0568 0.2097 0.4062 0.060 Uiso calc R 1 . .
    C C7 -0.2229(3) 0.26729(17) 0.40849(15) 0.0448(4) Uani d . 1 . .
    O O4 -0.3080(2) 0.19654(12) 0.30368(10) 0.0542(4) Uani d . 1 . .
    C C20 -0.5180(4) 0.12835(19) 0.27716(18) 0.0591(6) Uani d . 1 . .
    O O5 -0.6377(3) 0.12328(15) 0.34060(14) 0.0791(5) Uani d . 1 . .
    C C21 -0.5679(4) 0.0639(2) 0.1608(2) 0.0821(8) Uani d . 1 . .
    H H21C -0.7167 0.0173 0.1424 0.123 Uiso calc R 1 . .
    H H21A -0.4749 0.0076 0.1455 0.123 Uiso calc R 1 . .
    H H21B -0.5445 0.1251 0.1194 0.123 Uiso calc R 1 . .
    C C8 -0.3309(3) 0.34359(17) 0.46779(14) 0.0450(4) Uani d . 1 . .
    H H8 -0.4706 0.3471 0.4410 0.054 Uiso calc R 1 . .
    C C9 -0.2257(3) 0.41476(16) 0.56822(14) 0.0415(4) Uani d . 1 . .
    C C10 -0.0149(3) 0.41373(16) 0.61081(14) 0.0427(4) Uani d . 1 . .
    C C11 0.0738(3) 0.65509(19) 0.87771(16) 0.0539(5) Uani d . 1 . .
    C C12 0.0328(4) 0.7832(2) 0.90913(19) 0.0729(7) Uani d . 1 . .
    H H12C 0.1607 0.8404 0.9536 0.109 Uiso calc R 1 . .
    H H12B -0.0857 0.7804 0.9484 0.109 Uiso calc R 1 . .
    H H12A -0.0030 0.8111 0.8456 0.109 Uiso calc R 1 . .
    N N1 0.2041(3) 0.61121(16) 0.93402(13) 0.0644(5) Uani d . 1 . .
    O O3 0.3083(3) 0.70165(14) 1.03000(11) 0.0744(5) Uani d . 1 . .
    C C13 0.4579(5) 0.6475(3) 1.0870(2) 0.0940(9) Uani d . 1 . .
    H H13B 0.5690 0.6295 1.0452 0.113 Uiso calc R 1 . .
    H H13A 0.3816 0.5700 1.1006 0.113 Uiso calc R 1 . .
    C C14 0.5568(4) 0.74251(19) 1.19015(17) 0.0609(6) Uani d . 1 . .
    C C15 0.4399(4) 0.7731(2) 1.26843(19) 0.0677(6) Uani d . 1 . .
    H H15 0.2937 0.7326 1.2573 0.081 Uiso calc R 1 . .
    C C16 0.5268(5) 0.8596(2) 1.3618(2) 0.0812(8) Uani d . 1 . .
    H H16 0.4415 0.8772 1.4139 0.097 Uiso calc R 1 . .
    C C17 0.7365(5) 0.9205(2) 1.3795(2) 0.0820(8) Uani d . 1 . .
    H H17 0.7944 0.9811 1.4437 0.098 Uiso calc R 1 . .
    C C18 0.8661(4) 0.8957(3) 1.3058(2) 0.0842(8) Uani d . 1 . .
    H H18 1.0115 0.9384 1.3194 0.101 Uiso calc R 1 . .
    C C19 0.7778(4) 0.8050(3) 1.2092(2) 0.0817(7) Uani d . 1 . .
    H H19 0.8644 0.7862 1.1579 0.098 Uiso calc R 1 . .
loop_
    _atom_site_aniso_label
    _atom_site_aniso_U_11
    _atom_site_aniso_U_22
    _atom_site_aniso_U_33
    _atom_site_aniso_U_12
    _atom_site_aniso_U_13
    _atom_site_aniso_U_23
    O1 0.0384(7) 0.0550(8) 0.0484(8) 0.0149(6) 0.0013(6) 0.0035(6)
    C2 0.0446(11) 0.0558(11) 0.0473(11) 0.0116(9) 0.0061(9) 0.0102(9)
    O2 0.0508(9) 0.0869(11) 0.0646(10) 0.0236(8) 0.0070(7) -0.0079(8)
    C3 0.0426(10) 0.0514(11) 0.0448(10) 0.0066(8) 0.0044(8) 0.0123(8)
    C4 0.0359(10) 0.0543(11) 0.0510(11) 0.0074(8) 0.0004(8) 0.0153(9)
    C5 0.0354(10) 0.0531(11) 0.0627(12) 0.0126(8) 0.0064(9) 0.0138(9)
    C6 0.0430(11) 0.0463(10) 0.0618(12) 0.0125(8) 0.0130(9) 0.0103(9)
    C7 0.0427(10) 0.0419(9) 0.0480(11) 0.0059(8) 0.0076(8) 0.0118(8)
    O4 0.0472(8) 0.0580(8) 0.0494(8) 0.0078(6) 0.0067(6) 0.0023(6)
    C20 0.0505(13) 0.0480(11) 0.0688(14) 0.0118(9) 0.0011(11) -0.0009(10)
    O5 0.0550(10) 0.0705(10) 0.0932(12) -0.0003(8) 0.0205(9) -0.0079(9)
    C21 0.0753(16) 0.0762(16) 0.0731(16) 0.0155(13) -0.0072(13) -0.0128(13)
    C8 0.0374(10) 0.0488(10) 0.0481(11) 0.0125(8) 0.0029(8) 0.0109(8)
    C9 0.0377(10) 0.0428(9) 0.0464(10) 0.0126(7) 0.0081(8) 0.0128(8)
    C10 0.0364(10) 0.0432(9) 0.0472(10) 0.0058(7) 0.0054(8) 0.0134(8)
    C11 0.0495(12) 0.0610(12) 0.0456(11) 0.0079(9) 0.0042(9) 0.0091(9)
    C12 0.0735(16) 0.0703(15) 0.0628(14) 0.0169(12) 0.0027(12) -0.0030(11)
    N1 0.0720(12) 0.0609(11) 0.0453(10) 0.0069(9) -0.0095(9) 0.0015(8)
    O3 0.0890(12) 0.0662(10) 0.0523(9) 0.0159(8) -0.0181(8) 0.0014(7)
    C13 0.126(2) 0.0769(17) 0.0661(16) 0.0340(16) -0.0280(15) 0.0053(13)
    C14 0.0722(15) 0.0542(12) 0.0487(12) 0.0134(11) -0.0092(11) 0.0092(9)
    C15 0.0686(15) 0.0641(14) 0.0688(15) 0.0136(11) 0.0064(12) 0.0186(12)
    C16 0.109(2) 0.0721(16) 0.0676(16) 0.0310(16) 0.0149(15) 0.0201(13)
    C17 0.099(2) 0.0624(15) 0.0700(17) 0.0142(15) -0.0147(16) 0.0070(13)
    C18 0.0612(16) 0.0781(17) 0.098(2) -0.0013(13) -0.0165(15) 0.0231(15)
    C19 0.0776(18) 0.0987(19) 0.0770(17) 0.0287(15) 0.0165(14) 0.0307(15)
_geom_special_details
;
All e.s.d.'s (except the e.s.d. in the dihedral angle between two l.s. planes)
are estimated using the full covariance matrix. The cell e.s.d.'s are taken
into account individually in the estimation of e.s.d.'s in distances, angles
and torsion angles; correlations between e.s.d.'s in cell parameters are only
used when they are defined by crystal symmetry. An approximate (isotropic)
treatment of cell e.s.d.'s is used for estimating e.s.d.'s involving l.s.
planes.
;
loop_
    _geom_bond_atom_site_label_1
    _geom_bond_atom_site_label_2
    _geom_bond_site_symmetry_2
    _geom_bond_distance
    _geom_bond_publ_flag
    O1 C9 . 1.372(2) ?
    O1 C2 . 1.375(2) ?
    C2 O2 . 1.202(2) ?
    C2 C3 . 1.464(3) ?
    C3 C4 . 1.350(3) ?
    C3 C11 . 1.479(3) ?
    C4 C10 . 1.423(2) ?
    C4 H4 . 0.9300 ?
    C5 C6 . 1.365(3) ?
    C5 C10 . 1.403(3) ?
    C5 H5 . 0.9300 ?
    C6 C7 . 1.390(3) ?
    C6 H6 . 0.9300 ?
    C7 C8 . 1.372(3) ?
    C7 O4 . 1.392(2) ?
    O4 C20 . 1.363(2) ?
    C20 O5 . 1.190(2) ?
    C20 C21 . 1.483(3) ?
    C21 H21C . 0.9600 ?
    C21 H21A . 0.9600 ?
    C21 H21B . 0.9600 ?
    C8 C9 . 1.375(2) ?
    C8 H8 . 0.9300 ?
    C9 C10 . 1.396(2) ?
    C11 N1 . 1.283(3) ?
    C11 C12 . 1.494(3) ?
    C12 H12C . 0.9600 ?
    C12 H12B . 0.9600 ?
    C12 H12A . 0.9600 ?
    N1 O3 . 1.410(2) ?
    O3 C13 . 1.447(3) ?
    C13 C14 . 1.489(3) ?
    C13 H13B . 0.9700 ?
    C13 H13A . 0.9700 ?
    C14 C15 . 1.355(3) ?
    C14 C19 . 1.408(3) ?
    C15 C16 . 1.347(3) ?
    C15 H15 . 0.9300 ?
    C16 C17 . 1.340(4) ?
    C16 H16 . 0.9300 ?
    C17 C18 . 1.356(4) ?
    C17 H17 . 0.9300 ?
    C18 C19 . 1.398(4) ?
    C18 H18 . 0.9300 ?
    C19 H19 . 0.9300 ?
loop_
    _geom_angle_atom_site_label_1
    _geom_angle_atom_site_label_2
    _geom_angle_atom_site_label_3
    _geom_angle_site_symmetry_1
    _geom_angle_site_symmetry_3
    _geom_angle
    _geom_angle_publ_flag
    C9 O1 C2 . . 122.88(14) ?
    O2 C2 O1 . . 116.29(17) ?
    O2 C2 C3 . . 126.37(18) ?
    O1 C2 C3 . . 117.34(17) ?
    C4 C3 C2 . . 119.42(17) ?
    C4 C3 C11 . . 122.05(18) ?
    C2 C3 C11 . . 118.53(17) ?
    C3 C4 C10 . . 121.90(17) ?
    C3 C4 H4 . . 119.0 ?
    C10 C4 H4 . . 119.0 ?
    C6 C5 C10 . . 120.80(17) ?
    C6 C5 H5 . . 119.6 ?
    C10 C5 H5 . . 119.6 ?
    C5 C6 C7 . . 119.80(18) ?
    C5 C6 H6 . . 120.1 ?
    C7 C6 H6 . . 120.1 ?
    C8 C7 C6 . . 121.47(17) ?
    C8 C7 O4 . . 122.92(16) ?
    C6 C7 O4 . . 115.48(16) ?
    C20 O4 C7 . . 120.76(15) ?
    O5 C20 O4 . . 123.2(2) ?
    O5 C20 C21 . . 127.0(2) ?
    O4 C20 C21 . . 109.8(2) ?
    C20 C21 H21C . . 109.5 ?
    C20 C21 H21A . . 109.5 ?
    H21C C21 H21A . . 109.5 ?
    C20 C21 H21B . . 109.5 ?
    H21C C21 H21B . . 109.5 ?
    H21A C21 H21B . . 109.5 ?
    C7 C8 C9 . . 117.84(17) ?
    C7 C8 H8 . . 121.1 ?
    C9 C8 H8 . . 121.1 ?
    O1 C9 C8 . . 116.92(15) ?
    O1 C9 C10 . . 120.20(16) ?
    C8 C9 C10 . . 122.89(16) ?
    C9 C10 C5 . . 117.19(17) ?
    C9 C10 C4 . . 118.17(16) ?
    C5 C10 C4 . . 124.61(17) ?
    N1 C11 C3 . . 113.44(18) ?
    N1 C11 C12 . . 125.35(19) ?
    C3 C11 C12 . . 121.10(18) ?
    C11 C12 H12C . . 109.5 ?
    C11 C12 H12B . . 109.5 ?
    H12C C12 H12B . . 109.5 ?
    C11 C12 H12A . . 109.5 ?
    H12C C12 H12A . . 109.5 ?
    H12B C12 H12A . . 109.5 ?
    C11 N1 O3 . . 110.70(17) ?
    N1 O3 C13 . . 107.54(16) ?
    O3 C13 C14 . . 106.20(19) ?
    O3 C13 H13B . . 110.5 ?
    C14 C13 H13B . . 110.5 ?
    O3 C13 H13A . . 110.5 ?
    C14 C13 H13A . . 110.5 ?
    H13B C13 H13A . . 108.7 ?
    C15 C14 C19 . . 117.5(2) ?
    C15 C14 C13 . . 122.1(2) ?
    C19 C14 C13 . . 120.4(2) ?
    C16 C15 C14 . . 122.7(2) ?
    C16 C15 H15 . . 118.7 ?
    C14 C15 H15 . . 118.7 ?
    C17 C16 C15 . . 119.9(3) ?
    C17 C16 H16 . . 120.0 ?
    C15 C16 H16 . . 120.0 ?
    C16 C17 C18 . . 121.5(3) ?
    C16 C17 H17 . . 119.3 ?
    C18 C17 H17 . . 119.3 ?
    C17 C18 C19 . . 119.0(3) ?
    C17 C18 H18 . . 120.5 ?
    C19 C18 H18 . . 120.5 ?
    C18 C19 C14 . . 119.4(2) ?
    C18 C19 H19 . . 120.3 ?
    C14 C19 H19 . . 120.3 ?
loop_
    _geom_torsion_atom_site_label_1
    _geom_torsion_atom_site_label_2
    _geom_torsion_atom_site_label_3
    _geom_torsion_atom_site_label_4
    _geom_torsion_site_symmetry_1
    _geom_torsion_site_symmetry_2
    _geom_torsion_site_symmetry_3
    _geom_torsion_site_symmetry_4
    _geom_torsion
    _geom_torsion_publ_flag
    C9 O1 C2 O2 . . . . -176.76(17) ?
    C9 O1 C2 C3 . . . . 2.8(3) ?
    O2 C2 C3 C4 . . . . 176.5(2) ?
    O1 C2 C3 C4 . . . . -3.0(3) ?
    O2 C2 C3 C11 . . . . -4.3(3) ?
    O1 C2 C3 C11 . . . . 176.28(16) ?
    C2 C3 C4 C10 . . . . 0.6(3) ?
    C11 C3 C4 C10 . . . . -178.60(16) ?
    C10 C5 C6 C7 . . . . 0.7(3) ?
    C5 C6 C7 C8 . . . . -0.3(3) ?
    C5 C6 C7 O4 . . . . 175.76(16) ?
    C8 C7 O4 C20 . . . . -45.7(2) ?
    C6 C7 O4 C20 . . . . 138.31(18) ?
    C7 O4 C20 O5 . . . . -1.4(3) ?
    C7 O4 C20 C21 . . . . 179.04(17) ?
    C6 C7 C8 C9 . . . . -0.6(3) ?
    O4 C7 C8 C9 . . . . -176.27(15) ?
    C2 O1 C9 C8 . . . . 179.99(16) ?
    C2 O1 C9 C10 . . . . -0.1(3) ?
    C7 C8 C9 O1 . . . . -179.15(15) ?
    C7 C8 C9 C10 . . . . 1.0(3) ?
    O1 C9 C10 C5 . . . . 179.54(15) ?
    C8 C9 C10 C5 . . . . -0.6(3) ?
    O1 C9 C10 C4 . . . . -2.3(2) ?
    C8 C9 C10 C4 . . . . 177.57(16) ?
    C6 C5 C10 C9 . . . . -0.2(3) ?
    C6 C5 C10 C4 . . . . -178.29(17) ?
    C3 C4 C10 C9 . . . . 2.0(3) ?
    C3 C4 C10 C5 . . . . -179.96(18) ?
    C4 C3 C11 N1 . . . . -36.2(3) ?
    C2 C3 C11 N1 . . . . 144.62(19) ?
    C4 C3 C11 C12 . . . . 140.3(2) ?
    C2 C3 C11 C12 . . . . -38.9(3) ?
    C3 C11 N1 O3 . . . . 175.21(16) ?
    C12 C11 N1 O3 . . . . -1.1(3) ?
    C11 N1 O3 C13 . . . . -177.84(19) ?
    N1 O3 C13 C14 . . . . -177.2(2) ?
    O3 C13 C14 C15 . . . . 67.9(3) ?
    O3 C13 C14 C19 . . . . -111.6(3) ?
    C19 C14 C15 C16 . . . . 0.1(3) ?
    C13 C14 C15 C16 . . . . -179.4(2) ?
    C14 C15 C16 C17 . . . . 0.8(4) ?
    C15 C16 C17 C18 . . . . -1.0(4) ?
    C16 C17 C18 C19 . . . . 0.4(4) ?
    C17 C18 C19 C14 . . . . 0.6(4) ?
    C15 C14 C19 C18 . . . . -0.8(3) ?
    C13 C14 C19 C18 . . . . 178.8(2) ?
loop_
    _geom_hbond_atom_site_label_D
    _geom_hbond_atom_site_label_H
    _geom_hbond_atom_site_label_A
    _geom_hbond_site_symmetry_A
    _geom_hbond_distance_DH
    _geom_hbond_distance_HA
    _geom_hbond_distance_DA
    _geom_hbond_angle_DHA
    C6 H6 O5 1_655 0.93 2.51 3.393(3) 159.0
    C18 H18 O5 1_766 0.93 2.67 3.552(3) 159.6
    C8 H8 O1 2_466 0.93 2.65 3.397(2) 137.6
