# Supplementary material for: 3-[(E)-1-(Benzyl­oxyimino)eth­yl]-2-oxo-2H-chromen-7-yl acetate
Source: Acta Crystallogr Sect E Struct Rep Online. 2010 Feb 3;66(Pt 3):o511. doi: 10.1107/S1600536810003454 (PMC2983746; doi:10.1107/S1600536810003454)
Supplement: Supplementary file 2 [file e-66-0o511-Isup2.hkl]

# 
# h,k,l, Fc-squared, Fo-squared, sigma(Fo-squared) and status flag 
# 
data_I
_shelx_title ' xusuhua7x3p in P-1' 
_shelx_refln_list_code          4 
_shelx_F_calc_maximum      123.31 
_exptl_crystal_F_000       368.00 
_reflns_d_resolution_high  0.7745 
 
loop_ 
 _symmetry_equiv_pos_as_xyz 
 'x, y, z' 
 '-x, -y, -z' 
 
_cell_length_a     6.3901 
_cell_length_b    11.2413 
_cell_length_c    12.9298 
_cell_angle_alpha 102.643 
_cell_angle_beta   96.923 
_cell_angle_gamma 101.860 
 
_shelx_F_squared_multiplier     1.000 
 
loop_ 
 _refln_index_h 
 _refln_index_k 
 _refln_index_l 
 _refln_F_squared_calc 
 _refln_F_squared_meas 
 _refln_F_squared_sigma 
 _refln_observed_status 
   1   0   0      343.16      260.38      4.33 o 
   2   0   0       29.24       21.37      0.76 o 
   3   0   0      694.32      787.63     13.00 o 
   4   0   0       99.28      138.57      3.18 o 
   5   0   0        0.00        0.02      0.52 o 
   6   0   0        3.06        4.86      1.58 o 
   7   0   0       21.38       19.68      3.06 o 
  -8   1   0        0.14       -0.13      1.69 o 
  -7   1   0        0.08        0.89      1.18 o 
  -5   1   0       29.09       26.36      2.12 o 
  -4   1   0      135.31      161.79      3.53 o 
  -3   1   0       26.55       24.66      0.98 o 
  -2   1   0      152.69      131.65      2.59 o 
  -1   1   0     3136.71     3105.48     65.83 o 
   1   1   0      367.21      363.74      5.04 o 
   2   1   0       48.52       60.21      1.45 o 
   3   1   0     1156.02     1215.33     16.52 o 
   4   1   0       55.83       43.45      1.36 o 
   5   1   0        0.19        0.11      0.83 o 
   6   1   0        3.64        0.80      1.17 o 
   7   1   0       61.35       55.06      4.57 o 
  -8   2   0        0.91        1.37      1.58 o 
  -6   2   0        0.01        0.36      0.90 o 
  -5   2   0        4.26        4.51      1.18 o 
  -4   2   0      225.61      236.31      4.76 o 
  -3   2   0        8.81        9.29      0.63 o 
  -2   2   0      144.88      109.03      2.99 o 
  -1   2   0     2873.05     2858.55     60.55 o 
   0   2   0     1012.85     1045.10     25.24 o 
   1   2   0     1287.50     1346.43     17.79 o 
   2   2   0       14.41       11.35      0.54 o 
   3   2   0        1.39        2.01      0.34 o 
   4   2   0        2.35        2.19      1.35 o 
   5   2   0        0.06        1.25      1.01 o 
   6   2   0        2.01        2.19      1.33 o 
   7   2   0       11.36        7.81      2.27 o 
  -6   3   0       18.40       18.03      2.35 o 
  -5   3   0       13.84       12.37      1.81 o 
  -4   3   0       25.44       27.61      1.23 o 
  -3   3   0       32.71       36.65      1.61 o 
  -2   3   0      582.86      579.64     13.11 o 
  -1   3   0     1556.93     1466.01     31.64 o 
   0   3   0      118.68      121.14      2.57 o 
   1   3   0      674.00      654.20      9.01 o 
   2   3   0      234.44      213.42      3.46 o 
   3   3   0       69.75       63.26      1.56 o 
   4   3   0       52.95       47.45      5.43 o 
   5   3   0        0.55        0.17      0.98 o 
   6   3   0        2.82        1.93      1.53 o 
   7   3   0        0.02        0.28      1.39 o 
  -7   4   0        8.74        8.99      2.24 o 
  -6   4   0       13.10       14.74      2.28 o 
  -5   4   0        0.53        0.19      0.87 o 
  -4   4   0        6.67        5.93      0.80 o 
  -3   4   0      237.18      203.90      5.47 o 
  -2   4   0       25.89       24.15      1.33 o 
  -1   4   0      475.69      422.60     10.05 o 
   0   4   0      430.19      441.20      7.87 o 
   1   4   0       84.94       67.67      1.98 o 
   2   4   0        0.31        0.00      0.32 o 
   3   4   0        6.85        9.61      0.95 o 
   4   4   0       39.28       37.91      1.85 o 
   5   4   0        0.59        2.12      1.26 o 
   6   4   0        0.10       -0.58      1.11 o 
   7   4   0        2.30        1.89      1.89 o 
  -7   5   0        9.58        7.10      2.09 o 
  -6   5   0       16.82       20.90      2.72 o 
  -5   5   0      214.33      220.42      8.28 o 
  -4   5   0      142.99      142.99      4.50 o 
  -3   5   0        7.67        8.92      1.01 o 
  -2   5   0        0.00        0.39      0.42 o 
  -1   5   0      133.01      137.87      4.27 o 
   0   5   0        9.01       10.97      1.03 o 
   1   5   0      126.20      134.12      4.43 o 
   2   5   0        8.84        7.88      0.91 o 
   3   5   0        3.40        4.68      0.80 o 
   4   5   0       50.66       49.93      2.52 o 
   5   5   0       21.92       20.08      2.76 o 
   6   5   0        4.94        1.58      1.48 o 
  -8   6   0       17.60       24.65      3.74 o 
  -7   6   0       59.06       76.22      5.37 o 
  -6   6   0       17.17       23.10      3.03 o 
  -5   6   0      440.54      509.06     15.50 o 
  -4   6   0      231.23      231.17      5.21 o 
  -3   6   0        7.62        6.91      1.02 o 
  -2   6   0       20.26       18.79      1.44 o 
  -1   6   0      157.49      165.19      5.13 o 
   0   6   0       58.03       55.33      2.59 o 
   1   6   0        2.73        2.42      0.57 o 
   2   6   0        0.00        0.95      0.49 o 
   3   6   0       50.66       51.65      5.43 o 
   4   6   0       90.74       85.10      3.34 o 
   5   6   0       68.29       72.32      4.91 o 
   6   6   0        1.19        0.46      1.56 o 
  -7   7   0        0.00       -1.22      1.22 o 
  -6   7   0       30.26       37.44      3.81 o 
  -5   7   0      235.19      261.21      9.76 o 
  -4   7   0       42.69       36.14      2.24 o 
  -3   7   0      140.53      143.98      4.90 o 
  -2   7   0      343.49      364.56      9.75 o 
  -1   7   0        7.73        5.85      1.06 o 
   0   7   0       46.51       41.95      2.40 o 
   1   7   0       24.66       23.89      1.49 o 
   2   7   0      134.27      140.05      4.00 o 
   3   7   0        4.04        2.68      0.88 o 
   4   7   0      122.53      123.44      4.11 o 
   5   7   0        0.01       -0.32      1.45 o 
  -7   8   0        0.06        0.13      1.45 o 
  -6   8   0        0.20        2.01      1.49 o 
  -5   8   0        1.94        0.07      1.06 o 
  -4   8   0       13.79       12.45      2.17 o 
  -3   8   0       18.77       15.52      1.62 o 
  -2   8   0        3.91        5.62      1.13 o 
  -1   8   0      189.96      169.72      5.83 o 
   0   8   0       56.23       55.31      2.94 o 
   1   8   0        8.29       18.09      2.21 o 
   2   8   0      172.91      191.59      6.09 o 
   3   8   0       52.54       50.38      2.53 o 
   4   8   0       28.95       30.05      2.22 o 
   5   8   0        2.43        3.11      1.97 o 
  -7   9   0        0.48        1.53      1.82 o 
  -6   9   0        4.32        4.92      2.03 o 
  -5   9   0       16.92       17.10      2.70 o 
  -4   9   0        0.03        0.50      0.64 o 
  -3   9   0        0.13       -0.59      0.59 o 
  -2   9   0        2.41        2.75      1.03 o 
  -1   9   0        6.40        4.10      1.11 o 
   0   9   0        2.13        2.36      1.01 o 
   1   9   0        0.01        0.53      0.63 o 
   2   9   0       44.07       46.46      2.45 o 
   3   9   0        0.07       -0.17      0.77 o 
   4   9   0        0.66        0.50      1.44 o 
  -7  10   0        0.02        0.39      2.01 o 
  -6  10   0        0.62        0.03      1.50 o 
  -5  10   0        0.42        1.31      1.27 o 
  -4  10   0        0.03       -0.05      0.69 o 
  -3  10   0        5.61        6.67      1.45 o 
  -2  10   0       44.43       40.34      2.86 o 
  -1  10   0       25.24       27.71      2.44 o 
   0  10   0        2.29        0.87      0.99 o 
   1  10   0        0.02        0.55      0.94 o 
   2  10   0       30.21       33.53      2.77 o 
   3  10   0        5.04        5.68      1.37 o 
   4  10   0        1.94        2.84      1.86 o 
  -6  11   0        2.18        0.75      1.61 o 
  -5  11   0        0.41       -0.13      1.33 o 
  -4  11   0        1.49        0.13      0.74 o 
  -3  11   0        2.76        3.94      1.45 o 
  -2  11   0        9.00       10.86      1.86 o 
  -1  11   0        3.73        3.55      1.22 o 
   0  11   0       10.31        6.45      1.70 o 
   1  11   0        4.66        6.14      1.77 o 
   2  11   0       12.96       11.78      1.88 o 
   3  11   0        1.86        3.19      1.29 o 
  -5  12   0        0.39        0.07      1.33 o 
  -4  12   0        0.68        1.23      0.93 o 
  -3  12   0        0.83        0.53      0.98 o 
  -2  12   0        1.52       -0.05      0.95 o 
  -1  12   0       24.54       26.91      2.91 o 
   0  12   0       14.04       14.75      2.41 o 
   1  12   0       13.40       15.65      2.70 o 
   2  12   0        0.16        0.86      1.60 o 
  -4  13   0        1.45        1.32      1.00 o 
  -3  13   0        0.71        1.85      1.03 o 
  -2  13   0        0.19       -0.48      1.21 o 
  -1  13   0       12.69       17.38      2.70 o 
   0  13   0       38.37       45.19      3.97 o 
   1  13   0        0.89        3.57      1.84 o 
  -3  14   0        1.90        3.14      1.69 o 
  -2  14   0        0.11        0.03      1.57 o 
  -1  14   0        4.48        2.43      1.78 o 
   1 -14   1        1.89        4.06      1.86 o 
   2 -14   1        8.87        9.04      2.13 o 
   3 -14   1       10.55        9.12      2.15 o 
  -1 -13   1        0.43        0.79      1.53 o 
   0 -13   1        0.39       -0.55      1.26 o 
   1 -13   1        3.20        3.97      1.52 o 
   2 -13   1       16.16       15.35      2.44 o 
   3 -13   1        0.66       -0.05      1.14 o 
   4 -13   1        0.04       -0.78      0.78 o 
   5 -13   1        2.42        4.12      2.11 o 
  -2 -12   1        0.46       -0.01      1.38 o 
  -1 -12   1       12.77       14.25      2.43 o 
   0 -12   1        3.03        4.01      1.62 o 
   1 -12   1        0.49        0.03      0.99 o 
   2 -12   1        0.55        2.15      1.21 o 
   3 -12   1        1.03        2.66      1.39 o 
   4 -12   1        0.00       -0.43      1.09 o 
   5 -12   1        0.11        1.98      1.02 o 
  -3 -11   1        0.62        1.71      1.95 o 
  -2 -11   1        4.04        3.55      1.46 o 
  -1 -11   1       30.13       36.49      3.19 o 
   0 -11   1        2.34        3.89      1.37 o 
   1 -11   1       17.79       17.26      2.23 o 
   2 -11   1        1.93        2.74      1.22 o 
   3 -11   1        1.91        2.29      1.22 o 
   4 -11   1        2.39        1.10      1.06 o 
   5 -11   1        0.13        0.81      0.84 o 
   6 -11   1        0.77        1.49      1.69 o 
  -4 -10   1        0.52       -0.36      1.56 o 
  -3 -10   1       17.51       17.57      1.90 o 
  -2 -10   1        6.84        7.11      1.74 o 
  -1 -10   1        0.71        0.89      0.73 o 
   0 -10   1        8.76        7.66      1.56 o 
   1 -10   1        4.57        6.29      1.41 o 
   2 -10   1        1.26        1.58      0.95 o 
   3 -10   1        6.51        7.79      1.54 o 
   4 -10   1        1.24        1.49      1.03 o 
   5 -10   1        2.92        2.87      1.00 o 
   6 -10   1        0.73        2.11      1.66 o 
   7 -10   1        1.22        2.00      2.17 o 
  -5  -9   1       30.15       35.52      4.19 o 
  -4  -9   1        0.68        1.17      1.50 o 
  -3  -9   1        0.45        0.68      0.80 o 
  -2  -9   1       11.11       10.58      1.37 o 
  -1  -9   1       32.06       30.95      1.87 o 
   0  -9   1        0.89        0.67      0.78 o 
   1  -9   1       66.18       55.01      3.11 o 
   2  -9   1       12.91       14.10      1.74 o 
   3  -9   1        0.46        0.44      0.72 o 
   4  -9   1      119.62      124.85      5.03 o 
   5  -9   1        8.60        8.93      1.35 o 
   6  -9   1        0.35        0.47      1.31 o 
   7  -9   1        0.03        0.17      1.88 o 
  -5  -8   1       53.97       41.65      4.23 o 
  -4  -8   1        1.21       -0.66      1.18 o 
  -3  -8   1       69.08       72.81      3.03 o 
  -2  -8   1      327.91      331.19      7.41 o 
  -1  -8   1        2.74        3.61      0.82 o 
   0  -8   1        2.50        4.27      1.03 o 
   1  -8   1        3.34        0.56      0.62 o 
   2  -8   1      259.15      266.17      7.89 o 
   3  -8   1       13.26       12.22      1.54 o 
   4  -8   1       21.75       20.62      1.96 o 
   5  -8   1      206.55      231.74      5.78 o 
   6  -8   1        0.19        1.45      1.50 o 
   7  -8   1       12.65       15.45      3.25 o 
  -6  -7   1        3.71        1.70      1.73 o 
  -5  -7   1        0.24       -0.68      1.30 o 
  -4  -7   1        7.78        7.04      1.86 o 
  -3  -7   1        6.66        6.05      1.02 o 
  -2  -7   1       32.39       32.87      1.76 o 
  -1  -7   1       24.63       21.28      1.45 o 
   0  -7   1       18.15       19.18      1.68 o 
   1  -7   1      168.28      154.69      5.14 o 
   2  -7   1      573.07      622.67     15.24 o 
   3  -7   1       74.66       74.48      3.27 o 
   4  -7   1      226.08      220.42      6.79 o 
   6  -7   1        3.36        1.84      1.46 o 
   7  -7   1       29.73       34.65      4.17 o 
  -6  -6   1        0.07       -0.25      1.27 o 
  -5  -6   1        0.20       -0.23      1.14 o 
  -4  -6   1        9.74       10.97      2.09 o 
  -3  -6   1        2.02        2.33      0.68 o 
  -2  -6   1        5.20        3.23      0.66 o 
  -1  -6   1        2.09        4.19      0.67 o 
   0  -6   1       45.34       50.07      1.78 o 
   1  -6   1      421.10      431.98     10.86 o 
   2  -6   1       90.72       77.49      3.11 o 
   3  -6   1       99.38       93.00      3.52 o 
   4  -6   1      101.71       96.74      3.68 o 
   6  -6   1        1.48        1.35      1.37 o 
   7  -6   1        0.68        2.15      1.81 o 
  -6  -5   1        2.10        0.86      1.35 o 
  -5  -5   1        5.03        4.06      1.56 o 
  -4  -5   1        5.42        7.91      1.76 o 
  -3  -5   1        8.58        9.43      1.21 o 
  -2  -5   1       44.19       38.86      1.20 o 
  -1  -5   1       10.44       11.89      1.52 o 
   0  -5   1       34.49       30.09      2.81 o 
   1  -5   1      951.10      994.91     22.42 o 
   2  -5   1       35.29       38.62      1.92 o 
   3  -5   1       41.98       39.19      2.01 o 
   4  -5   1        8.22       10.10      1.19 o 
   5  -5   1       11.84       14.18      2.17 o 
   6  -5   1        1.14        1.42      1.29 o 
   7  -5   1        3.55        4.94      1.89 o 
  -7  -4   1        1.21        0.12      1.58 o 
  -6  -4   1       13.45        8.62      2.20 o 
  -5  -4   1        0.00        0.50      1.06 o 
  -4  -4   1        0.87        0.88      0.53 o 
  -3  -4   1      126.12      118.66      3.18 o 
  -2  -4   1      421.92      446.59      6.63 o 
  -1  -4   1       32.52       40.19      1.08 o 
   0  -4   1       96.02       92.33      2.24 o 
   2  -4   1        0.90        0.98      0.47 o 
   3  -4   1        6.80        4.09      0.72 o 
   4  -4   1      147.69      139.57      4.43 o 
   5  -4   1        6.69        9.95      1.78 o 
   6  -4   1       12.67       10.74      2.08 o 
   7  -4   1        0.60        1.58      1.52 o 
  -7  -3   1        6.59        7.11      2.33 o 
  -6  -3   1        5.77        4.35      1.78 o 
  -5  -3   1        0.98        1.37      1.03 o 
  -4  -3   1       58.20       56.23      2.06 o 
  -3  -3   1        7.18       11.50      0.92 o 
  -2  -3   1      191.92      180.18      3.04 o 
  -1  -3   1     1641.08     1537.76     20.37 o 
   0  -3   1     2156.07     2191.09     52.65 o 
   1  -3   1     7095.61     7518.50    159.05 o 
   2  -3   1        5.22        4.60      0.64 o 
   3  -3   1       31.77       31.62      1.61 o 
   4  -3   1        0.34        0.31      0.28 o 
   5  -3   1        0.02        1.50      0.90 o 
   6  -3   1        0.13       -0.15      0.91 o 
   8  -3   1        0.93        0.07      1.52 o 
  -7  -2   1       14.10        8.68      2.39 o 
  -6  -2   1       45.19       48.99      4.00 o 
  -5  -2   1        1.23        1.50      1.06 o 
  -4  -2   1       42.27       40.64      1.77 o 
  -3  -2   1       85.91       85.72      1.86 o 
  -2  -2   1       56.09       81.88      1.62 o 
  -1  -2   1      145.05      147.46      2.34 o 
   0  -2   1      876.59      887.35     13.70 o 
   1  -2   1     2856.29     2912.72     61.80 o 
   2  -2   1     2011.26     2008.55     43.06 o 
   3  -2   1       54.45       49.08      2.04 o 
   4  -2   1        2.03        1.08      0.69 o 
   5  -2   1        0.09        0.85      0.76 o 
   6  -2   1        9.29        6.14      1.54 o 
   7  -2   1        8.48        5.86      1.82 o 
   8  -2   1        0.39        0.63      1.56 o 
  -7  -1   1       30.31       22.19      3.25 o 
  -6  -1   1        0.17        0.85      1.22 o 
  -5  -1   1        1.34        3.98      1.33 o 
  -4  -1   1        0.00       -0.37      0.37 o 
  -3  -1   1     2487.17     2595.40     40.73 o 
  -2  -1   1      191.74      206.76      3.20 o 
  -1  -1   1       22.69        9.35      0.38 o 
   0  -1   1      261.54      250.57      4.19 o 
   1  -1   1     1744.84     1618.09     34.66 o 
   2  -1   1      471.31      451.27     10.47 o 
   3  -1   1      107.78       99.83      2.42 o 
   4  -1   1        3.57        4.33      0.94 o 
   5  -1   1        5.78        5.30      1.22 o 
   6  -1   1       53.54       41.40      3.46 o 
   7  -1   1        0.85        0.95      1.38 o 
  -8   0   1        0.60        3.35      2.05 o 
  -7   0   1        8.15       12.03      2.59 o 
  -6   0   1        1.46        1.30      1.03 o 
  -5   0   1        7.84       10.77      1.48 o 
  -4   0   1       24.74       28.88      1.96 o 
  -3   0   1       10.91       15.62      0.73 o 
  -2   0   1     1691.77     1874.69     29.45 o 
  -1   0   1      282.48      252.26      6.37 o 
   1   0   1       12.84       12.77      0.53 o 
   2   0   1     3551.28     3577.35     55.69 o 
   3   0   1      512.96      534.86      9.22 o 
   4   0   1        2.08        2.69      0.48 o 
   5   0   1       13.76       11.47      1.93 o 
   6   0   1       50.11       45.74      3.69 o 
   7   0   1        1.25        1.44      1.48 o 
  -8   1   1        4.66        4.65      2.21 o 
  -7   1   1        5.45        4.37      1.73 o 
  -6   1   1        7.51        5.24      1.44 o 
  -5   1   1        9.27        7.40      1.44 o 
  -4   1   1       52.34       51.24      2.71 o 
  -3   1   1      103.26      114.19      2.41 o 
  -2   1   1       35.07       30.28      0.83 o 
  -1   1   1     1085.39     1028.42     26.25 o 
   0   1   1      157.74      140.59      3.78 o 
   1   1   1     1167.72     1189.14     19.21 o 
   2   1   1       64.78       83.62      1.62 o 
   3   1   1      240.57      229.33      3.82 o 
   4   1   1      111.27      117.86      2.54 o 
   5   1   1        0.70        2.28      1.07 o 
   6   1   1        4.13        2.95      1.48 o 
   7   1   1        0.62        1.69      1.53 o 
  -8   2   1        1.20       -0.25      1.31 o 
  -6   2   1       16.44       24.04      2.51 o 
  -5   2   1      125.39      138.64      5.61 o 
  -4   2   1       15.86       16.86      0.85 o 
  -3   2   1      227.92      232.34      4.40 o 
  -2   2   1       44.06       33.72      1.21 o 
  -1   2   1     2577.48     2634.52     41.14 o 
   0   2   1       28.33       32.33      1.01 o 
   1   2   1       20.52       28.48      1.52 o 
   2   2   1       13.79        9.35      0.54 o 
   3   2   1       61.95       57.69      1.42 o 
   4   2   1        4.35        5.69      0.83 o 
   5   2   1        0.09       -0.68      0.68 o 
   6   2   1        7.01        6.48      1.82 o 
   7   2   1        0.09        0.52      1.42 o 
  -7   3   1        0.29       -0.47      1.19 o 
  -6   3   1       13.07       17.53      2.33 o 
  -5   3   1       28.10       32.80      2.59 o 
  -4   3   1       53.88       54.80      1.69 o 
  -3   3   1       30.72       31.13      1.54 o 
  -2   3   1      160.03      163.95      3.31 o 
  -1   3   1        3.87        6.09      0.63 o 
   0   3   1        1.74        0.41      0.24 o 
   1   3   1      147.70      141.84      3.14 o 
   2   3   1       73.70       77.96      3.08 o 
   3   3   1        7.77        8.05      0.86 o 
   4   3   1       18.64       15.98      1.27 o 
   5   3   1       13.17       17.83      2.49 o 
   6   3   1       11.73       12.18      2.59 o 
   7   3   1        0.65        0.12      1.53 o 
  -7   4   1       21.04       19.80      2.84 o 
  -6   4   1       11.18        7.02      1.68 o 
  -5   4   1      166.37      178.02      6.98 o 
  -4   4   1       17.21       19.95      1.07 o 
  -3   4   1       49.17       42.65      1.78 o 
  -2   4   1        9.71       10.23      0.71 o 
  -1   4   1      565.26      612.40     14.13 o 
   0   4   1      112.42      125.54      4.39 o 
   1   4   1      452.34      448.73      8.24 o 
   2   4   1      101.44      101.06      3.11 o 
   3   4   1      122.67      122.92      3.62 o 
   4   4   1       25.07       23.18      2.06 o 
   5   4   1        3.10        1.76      1.25 o 
   6   4   1        8.90        9.44      2.37 o 
  -8   5   1        2.09        4.35      2.35 o 
  -7   5   1       73.25       80.05      5.19 o 
  -6   5   1       49.25       41.57      3.55 o 
  -5   5   1       98.44      100.94      5.17 o 
  -4   5   1      359.39      358.82      7.02 o 
  -3   5   1      405.88      408.11      7.63 o 
  -2   5   1      475.59      501.27     12.03 o 
  -1   5   1        3.61        1.97      0.62 o 
   0   5   1      530.47      492.78     13.49 o 
   1   5   1      205.12      238.57      5.13 o 
   2   5   1      204.58      227.90      5.20 o 
   3   5   1       91.80       88.02      2.94 o 
   4   5   1       13.51       16.11      1.47 o 
   5   5   1       71.58       66.45      4.63 o 
   6   5   1        1.16        1.48      1.56 o 
  -8   6   1       13.94       17.48      3.37 o 
  -7   6   1        4.96        7.31      2.25 o 
  -6   6   1       48.62       53.00      4.06 o 
  -5   6   1        0.15       -0.36      0.99 o 
  -4   6   1      323.85      311.45      6.44 o 
  -3   6   1      185.63      194.27      4.40 o 
  -2   6   1      187.34      202.20      5.95 o 
  -1   6   1       81.27       83.34      3.30 o 
   0   6   1        3.89        5.51      0.99 o 
   1   6   1       48.00       59.15      2.20 o 
   2   6   1      176.90      185.59      4.68 o 
   3   6   1        1.93        0.90      0.65 o 
   4   6   1      141.78      141.11      4.34 o 
   5   6   1      129.16      143.11      7.22 o 
   6   6   1        3.19        3.63      1.94 o 
  -7   7   1        6.81        5.22      2.15 o 
  -6   7   1       10.80       15.55      2.64 o 
  -5   7   1       34.94       34.97      3.35 o 
  -4   7   1        4.99        5.91      1.08 o 
  -3   7   1        1.89        1.36      0.54 o 
  -2   7   1       69.76       55.08      2.74 o 
  -1   7   1       10.04        7.58      1.19 o 
   0   7   1       10.26       12.26      1.48 o 
   1   7   1      196.26      195.97      4.91 o 
   2   7   1      104.45      103.28      3.40 o 
   3   7   1       51.49       47.25      2.35 o 
   4   7   1       96.92       89.14      3.51 o 
   5   7   1        6.03        7.04      2.12 o 
  -7   8   1        0.34        1.88      1.69 o 
  -6   8   1        0.68        1.62      1.35 o 
  -5   8   1        1.28        0.31      0.98 o 
  -4   8   1       18.54       19.76      3.64 o 
  -3   8   1        0.30        0.15      0.50 o 
  -2   8   1        2.01        2.28      0.87 o 
  -1   8   1       58.67       62.63      3.14 o 
   0   8   1       45.38       43.64      2.74 o 
   1   8   1        0.07        0.25      0.53 o 
   2   8   1        2.02        2.36      1.18 o 
   3   8   1        1.56        3.11      0.97 o 
   4   8   1        0.08        1.49      0.91 o 
   5   8   1        0.04        0.94      1.60 o 
  -7   9   1        6.84        4.60      2.28 o 
  -6   9   1        0.20       -0.04      1.23 o 
  -5   9   1        4.46        4.86      1.68 o 
  -4   9   1        7.69        8.28      2.34 o 
  -3   9   1        0.10        0.49      0.58 o 
  -2   9   1       14.52       16.53      1.89 o 
  -1   9   1       13.16       12.41      1.69 o 
   0   9   1        1.62        0.80      0.86 o 
   1   9   1        3.98        4.60      1.06 o 
   2   9   1       16.80       23.17      1.95 o 
   3   9   1       14.23       15.50      1.79 o 
   4   9   1        3.59        2.69      1.15 o 
  -6  10   1        1.33        0.60      1.54 o 
  -5  10   1        0.98        0.64      1.26 o 
  -4  10   1        5.97        5.72      1.14 o 
  -3  10   1        6.42        6.38      1.09 o 
  -2  10   1       12.14        9.55      1.19 o 
  -1  10   1        2.45        4.27      1.34 o 
   0  10   1        0.72        0.64      0.97 o 
   1  10   1        8.15        8.58      1.86 o 
   2  10   1        0.57       -0.52      0.82 o 
   3  10   1        0.43        0.78      1.03 o 
   4  10   1        0.90       -0.20      1.54 o 
  -6  11   1        4.10        6.01      2.16 o 
  -5  11   1        0.84       -0.40      1.25 o 
  -4  11   1        3.54        1.25      1.25 o 
  -3  11   1        5.51        3.73      0.97 o 
  -2  11   1       21.01       21.28      2.04 o 
  -1  11   1       10.50       12.57      2.09 o 
   0  11   1        1.39        1.77      1.22 o 
   1  11   1       46.86       52.81      3.89 o 
   2  11   1        2.09        1.90      1.11 o 
   3  11   1        0.59        0.62      1.16 o 
  -5  12   1        0.01        0.05      1.50 o 
  -4  12   1        6.25        3.52      1.11 o 
  -3  12   1       88.68      100.31      3.75 o 
  -2  12   1       10.36       10.81      2.08 o 
  -1  12   1        5.75        7.69      1.97 o 
   0  12   1       64.89       69.85      4.49 o 
   1  12   1       15.65       18.74      2.87 o 
   2  12   1        1.20       -0.70      1.39 o 
  -4  13   1        3.53        4.16      1.93 o 
  -3  13   1       15.07       20.82      2.88 o 
  -2  13   1        4.48        2.79      1.64 o 
  -1  13   1        8.00        9.17      2.17 o 
   0  13   1       62.82       64.20      4.64 o 
   0 -14   2        0.85        0.83      1.48 o 
   1 -14   2        5.19        7.95      2.07 o 
   2 -14   2        1.76        0.09      1.45 o 
   3 -14   2        0.40        0.58      1.48 o 
  -1 -13   2        0.66        2.83      1.58 o 
   0 -13   2        4.49        4.35      1.73 o 
   1 -13   2        1.37        0.78      1.21 o 
   2 -13   2        1.52        2.23      1.37 o 
   3 -13   2        0.51        3.04      1.52 o 
   4 -13   2        0.54        3.11      1.65 o 
   5 -13   2        1.99        2.14      1.31 o 
  -2 -12   2        1.39        2.39      1.18 o 
  -1 -12   2        2.60        0.91      1.29 o 
   0 -12   2        9.44       15.80      2.36 o 
   1 -12   2        0.00       -0.23      1.05 o 
   2 -12   2        0.61        0.24      1.10 o 
   3 -12   2        0.90        1.13      1.18 o 
   4 -12   2        1.34        2.66      1.39 o 
   5 -12   2        7.16        7.31      1.81 o 
  -3 -11   2        2.10        0.90      1.02 o 
  -2 -11   2        7.92       12.20      1.64 o 
  -1 -11   2        3.87        5.50      1.58 o 
   0 -11   2        0.24        0.47      0.89 o 
   1 -11   2       42.25       36.61      2.84 o 
   2 -11   2        8.22        6.75      1.58 o 
   3 -11   2        0.02        0.17      0.89 o 
   4 -11   2        0.02       -0.16      0.91 o 
   5 -11   2        3.39        4.36      1.45 o 
   6 -11   2        0.07        2.35      1.85 o 
  -4 -10   2       37.42       38.24      4.08 o 
  -3 -10   2        5.89        6.25      1.34 o 
  -2 -10   2        8.30        9.92      1.43 o 
  -1 -10   2        2.25        1.81      0.78 o 
   0 -10   2        0.40       -0.55      0.79 o 
   1 -10   2       28.32       29.82      2.58 o 
   2 -10   2        5.90        4.29      1.18 o 
   3 -10   2        0.09       -0.28      0.75 o 
   4 -10   2       15.09       14.74      2.01 o 
   5 -10   2       16.95       20.93      2.33 o 
   6 -10   2        0.29       -0.24      1.52 o 
  -5  -9   2       55.17       55.16      5.04 o 
  -4  -9   2       28.79       23.50      3.25 o 
  -3  -9   2        5.18        4.90      1.14 o 
  -2  -9   2       14.09       13.02      1.42 o 
  -1  -9   2        6.46        6.34      1.04 o 
   0  -9   2       65.90       62.24      3.39 o 
   1  -9   2        4.03        3.77      1.07 o 
   2  -9   2       16.22       19.05      1.93 o 
   3  -9   2        0.01        1.34      0.86 o 
   4  -9   2      151.16      155.95      5.90 o 
   5  -9   2        7.47        7.42      1.54 o 
   6  -9   2        3.14        3.35      1.85 o 
   7  -9   2       30.20       43.02      4.99 o 
  -5  -8   2       64.70       63.41      4.94 o 
  -4  -8   2       11.70       16.23      2.66 o 
  -3  -8   2        0.02        0.79      0.68 o 
  -2  -8   2       11.53       10.73      2.54 o 
  -1  -8   2        2.98        4.49      0.87 o 
   0  -8   2       30.21       31.71      2.19 o 
   1  -8   2       10.74        9.28      1.35 o 
   2  -8   2      181.05      194.91      6.38 o 
   3  -8   2        4.16        4.08      1.13 o 
   4  -8   2      200.94      218.35      7.10 o 
   5  -8   2        0.08        0.52      0.85 o 
   6  -8   2        0.10       -0.82      1.21 o 
   7  -8   2       32.78       44.92      4.91 o 
  -6  -7   2        2.78        2.33      1.81 o 
  -5  -7   2        0.01        0.00      1.23 o 
  -4  -7   2        2.52        1.94      1.27 o 
  -3  -7   2        0.11        1.03      0.61 o 
  -2  -7   2        2.05        1.16      0.55 o 
  -1  -7   2      105.25      119.07      3.31 o 
   0  -7   2       12.59       10.22      1.30 o 
   1  -7   2       58.76       63.20      2.91 o 
   2  -7   2        4.64        8.36      1.26 o 
   3  -7   2       49.18       42.16      2.43 o 
   4  -7   2       88.39       90.43      3.78 o 
   5  -7   2        6.23        5.82      1.19 o 
   6  -7   2       11.47       13.48      2.70 o 
   7  -7   2       10.78       13.63      2.98 o 
  -6  -6   2        0.41        0.27      1.48 o 
  -5  -6   2        1.52        2.08      1.37 o 
  -4  -6   2       26.73       30.60      2.99 o 
  -3  -6   2        6.96        6.30      1.42 o 
  -2  -6   2       54.60       52.73      1.55 o 
  -1  -6   2      165.01      163.28      3.12 o 
   0  -6   2      294.89      283.37      5.71 o 
   1  -6   2       22.11       19.18      1.49 o 
   2  -6   2        0.49        1.48      0.62 o 
   3  -6   2        6.34        8.14      1.17 o 
   4  -6   2       17.00       14.46      1.53 o 
   5  -6   2        2.79        1.82      0.86 o 
   6  -6   2       27.38       33.13      3.49 o 
   7  -6   2        4.41        4.05      2.08 o 
  -6  -5   2        3.11        0.89      1.39 o 
  -5  -5   2        0.02       -0.95      0.95 o 
  -4  -5   2       12.07       12.38      2.05 o 
  -3  -5   2        5.65        5.87      0.78 o 
  -2  -5   2        1.47        0.98      0.34 o 
  -1  -5   2       77.20       77.43      1.76 o 
   0  -5   2       45.77       45.96      1.54 o 
   1  -5   2       68.39       60.02      2.48 o 
   2  -5   2      288.23      290.46      7.74 o 
   3  -5   2       94.66       90.02      3.42 o 
   4  -5   2      102.83       98.06      3.77 o 
   5  -5   2       10.58       11.21      1.13 o 
   6  -5   2        8.07       13.05      2.47 o 
   7  -5   2        0.20        0.44      1.49 o 
  -7  -4   2        3.10        2.01      1.96 o 
  -6  -4   2        0.27       -1.10      1.10 o 
  -5  -4   2       26.33       25.02      2.90 o 
  -4  -4   2        7.65        9.20      1.74 o 
  -3  -4   2        1.07        0.87      0.37 o 
  -2  -4   2      128.95      115.49      2.28 o 
  -1  -4   2        6.94        4.44      0.52 o 
   0  -4   2       50.31       43.89      1.14 o 
   1  -4   2       39.63       37.92      1.78 o 
   2  -4   2        2.66        3.41      0.68 o 
   3  -4   2       87.43       80.36      3.05 o 
   4  -4   2       91.86       89.84      3.42 o 
   5  -4   2        0.01        0.75      0.55 o 
   6  -4   2        1.15        1.10      1.22 o 
   8  -4   2        2.97        3.35      1.78 o 
  -7  -3   2        0.24        0.36      1.34 o 
  -6  -3   2        5.83        2.05      1.39 o 
  -5  -3   2       25.20       22.72      2.67 o 
  -4  -3   2      136.59      136.58      3.73 o 
  -3  -3   2       21.77       24.54      0.96 o 
  -2  -3   2     1370.74     1395.93     18.75 o 
  -1  -3   2     2675.21     2819.90     36.82 o 
   0  -3   2    15205.45    14254.28    872.55 o 
   1  -3   2     1550.21     1440.11     31.32 o 
   2  -3   2       97.11      107.81      3.38 o 
   3  -3   2       24.56       16.69      1.27 o 
   4  -3   2      204.09      218.76      6.30 o 
   5  -3   2        0.00        0.07      0.75 o 
   6  -3   2        8.00       10.36      1.90 o 
  -7  -2   2        2.47        2.88      1.68 o 
  -6  -2   2       19.80       20.25      2.83 o 
  -5  -2   2        3.27        1.05      0.97 o 
  -4  -2   2       69.64       61.86      2.27 o 
  -3  -2   2        0.05        1.04      0.27 o 
  -2  -2   2      920.86      839.47     11.45 o 
  -1  -2   2    10225.13    10426.98    190.02 o 
   0  -2   2     1158.93     1205.56     15.94 o 
   1  -2   2      306.47      287.04      6.97 o 
   2  -2   2      930.02     1042.89     23.14 o 
   3  -2   2     2325.62     2519.55     54.39 o 
   4  -2   2      206.18      193.37      4.31 o 
   5  -2   2       49.10       65.00      3.50 o 
   7  -2   2       56.57       43.40      3.82 o 
  -7  -1   2        5.74        7.30      2.16 o 
  -6  -1   2        1.51        1.85      1.13 o 
  -5  -1   2       18.40       23.51      2.63 o 
  -4  -1   2       16.48       16.46      1.20 o 
  -3  -1   2       67.30       56.38      1.55 o 
  -2  -1   2      233.67      277.78      4.79 o 
  -1  -1   2    14138.74    13182.83    973.55 o 
   0  -1   2      352.44      410.34      6.77 o 
   1  -1   2      238.17      240.85      6.01 o 
   2  -1   2      927.68     1043.86     23.23 o 
   3  -1   2      231.11      247.87      6.79 o 
   4  -1   2        2.47        1.96      0.56 o 
   5  -1   2        0.21        0.09      0.51 o 
   6  -1   2       88.67       84.76      5.03 o 
   7  -1   2        9.97        6.26      1.99 o 
  -8   0   2        0.00       -0.74      1.56 o 
  -7   0   2        3.21        1.38      1.33 o 
  -6   0   2       16.45       13.63      2.29 o 
  -5   0   2       10.56       11.42      1.57 o 
  -4   0   2        8.58        8.03      1.19 o 
  -3   0   2        3.22        3.68      0.76 o 
  -2   0   2      214.22      197.79      5.67 o 
  -1   0   2     1190.18     1194.61     27.91 o 
   0   0   2     1367.81     1410.14     22.15 o 
   1   0   2      737.55      746.97     12.32 o 
   2   0   2      124.98      126.25      2.87 o 
   3   0   2       23.70       27.71      0.99 o 
   4   0   2       20.45       20.12      0.99 o 
   5   0   2        0.01        0.59      0.89 o 
   6   0   2       56.86       63.61      4.47 o 
   7   0   2        0.44       -0.24      1.15 o 
  -8   1   2        1.75        3.19      1.84 o 
  -7   1   2        0.29       -0.80      0.93 o 
  -6   1   2       34.53       29.46      2.68 o 
  -5   1   2       11.81       11.29      1.69 o 
  -4   1   2        2.34        2.21      0.78 o 
  -3   1   2       78.22       85.68      3.46 o 
  -2   1   2       13.19       11.84      1.03 o 
  -1   1   2      717.89      864.94     13.84 o 
   0   1   2      571.07      490.54      6.70 o 
   1   1   2        0.03        3.13      0.52 o 
   2   1   2      375.55      377.58      7.00 o 
   3   1   2      376.60      408.20      6.22 o 
   4   1   2        2.66        2.10      0.60 o 
   5   1   2        0.22        0.54      0.83 o 
   6   1   2       12.78       12.74      2.40 o 
   7   1   2        0.12        0.35      1.53 o 
  -8   2   2        2.86        4.28      1.86 o 
  -7   2   2        6.19        7.20      1.89 o 
  -6   2   2        9.23        8.80      1.85 o 
  -5   2   2       87.09       89.85      4.37 o 
  -4   2   2       36.85       35.67      2.36 o 
  -3   2   2       19.65       19.25      0.73 o 
  -2   2   2      696.20      678.38     11.74 o 
  -1   2   2       53.78       40.81      1.13 o 
   0   2   2      207.29      186.32      3.59 o 
   1   2   2      217.27      225.00      4.43 o 
   2   2   2       37.42       27.74      1.25 o 
   3   2   2        3.62        3.97      0.80 o 
   4   2   2        6.60       11.04      1.14 o 
   5   2   2        1.04        0.97      0.99 o 
   6   2   2        0.45        0.71      1.26 o 
   7   2   2        3.74        3.31      1.74 o 
  -7   3   2        2.03        3.51      1.52 o 
  -6   3   2        1.11        1.46      1.17 o 
  -5   3   2      349.94      376.41     11.66 o 
  -4   3   2        5.93        3.31      0.99 o 
  -3   3   2        0.21        0.13      0.23 o 
  -2   3   2      157.51      175.99      3.53 o 
  -1   3   2      226.98      184.17      3.61 o 
   0   3   2       28.43       22.21      0.72 o 
   1   3   2        9.15        9.89      0.90 o 
   2   3   2      137.99      141.01      3.45 o 
   3   3   2       30.19       26.35      1.97 o 
   4   3   2       50.23       54.94      2.67 o 
   5   3   2       32.09       31.78      3.15 o 
   6   3   2        0.20        0.64      1.30 o 
   7   3   2        7.88       11.29      2.66 o 
  -8   4   2       20.08       22.62      3.39 o 
  -7   4   2       23.63       27.04      3.29 o 
  -6   4   2      387.21      421.68     13.45 o 
  -5   4   2      418.01      412.45     12.76 o 
  -4   4   2        0.29       -0.17      0.30 o 
  -3   4   2        4.11        7.38      0.65 o 
  -2   4   2     2255.02     2341.96     37.04 o 
  -1   4   2       18.47       21.68      0.97 o 
   0   4   2        3.57        5.31      0.86 o 
   1   4   2        0.24        1.32      0.23 o 
   2   4   2      196.22      215.90      4.88 o 
   3   4   2      189.21      177.30      4.49 o 
   4   4   2       33.86       30.57      1.92 o 
   5   4   2        0.40        1.82      1.19 o 
   6   4   2        0.86        0.62      1.31 o 
  -8   5   2        2.40        3.46      2.27 o 
  -7   5   2        0.68        2.56      1.58 o 
  -6   5   2       64.86       69.51      4.51 o 
  -5   5   2      330.06      321.88     10.78 o 
  -4   5   2       33.47       39.08      1.60 o 
  -3   5   2      240.62      252.48      5.20 o 
  -2   5   2      542.66      542.25      9.63 o 
  -1   5   2      140.38      140.51      3.21 o 
   0   5   2      130.05      120.47      2.81 o 
   1   5   2      437.46      444.97      8.58 o 
   2   5   2      868.80      879.54     15.66 o 
   3   5   2      331.05      339.02      9.65 o 
   4   5   2        7.36        7.50      1.19 o 
   5   5   2       94.99       93.32      5.53 o 
   6   5   2        0.99        2.98      1.86 o 
  -8   6   2        1.29        1.05      1.82 o 
  -7   6   2        9.99       12.07      2.62 o 
  -6   6   2       16.50       21.48      2.90 o 
  -5   6   2        1.41        3.35      1.33 o 
  -4   6   2       15.68       13.30      1.65 o 
  -3   6   2        1.29        0.31      0.38 o 
  -2   6   2       10.48        9.54      0.86 o 
  -1   6   2       51.38       52.44      1.80 o 
   0   6   2       14.03       16.32      0.95 o 
   1   6   2      164.95      184.18      4.56 o 
   2   6   2       12.68       12.04      1.87 o 
   3   6   2        2.37        1.63      0.78 o 
   4   6   2       21.08       20.88      1.80 o 
   5   6   2       50.21       60.06      4.63 o 
   6   6   2        7.24        7.81      2.60 o 
  -7   7   2        6.31       10.61      2.60 o 
  -6   7   2        5.64        9.44      2.23 o 
  -5   7   2        1.50        0.40      0.98 o 
  -4   7   2        4.49        3.02      1.01 o 
  -3   7   2       17.30       16.02      1.20 o 
  -2   7   2       61.15       57.83      2.78 o 
  -1   7   2       24.11       19.90      1.20 o 
   0   7   2        2.84        2.20      0.82 o 
   1   7   2        1.71        2.52      0.79 o 
   2   7   2      141.29      146.73      4.68 o 
   3   7   2        4.10        2.90      1.44 o 
   4   7   2        0.01       -0.37      0.79 o 
   5   7   2        1.12        1.50      1.81 o 
  -7   8   2        0.69        1.76      1.73 o 
  -6   8   2        0.00        0.38      1.17 o 
  -5   8   2        0.89        2.75      1.41 o 
  -4   8   2        6.74        5.43      0.93 o 
  -3   8   2        7.61        5.96      1.48 o 
  -2   8   2       19.68       17.70      1.76 o 
  -1   8   2        0.07        0.38      0.72 o 
   0   8   2        0.14       -0.13      0.59 o 
   1   8   2      304.83      315.77      7.23 o 
   2   8   2       86.82       80.85      3.21 o 
   3   8   2        7.08        9.04      3.11 o 
   4   8   2        4.39        3.75      1.19 o 
   5   8   2        1.33        2.09      1.90 o 
  -7   9   2        2.34        1.42      1.97 o 
  -6   9   2        1.16        3.84      1.66 o 
  -5   9   2        0.65       -0.86      0.97 o 
  -4   9   2        3.36        2.91      0.81 o 
  -3   9   2       13.75       11.08      2.17 o 
  -2   9   2       64.49       65.53      2.51 o 
  -1   9   2        2.85        2.35      1.01 o 
   0   9   2        5.48        3.70      1.21 o 
   1   9   2        2.61        4.02      1.33 o 
   2   9   2        0.23       -0.57      0.75 o 
   3   9   2       11.69       12.16      1.69 o 
   4   9   2        0.00       -0.17      0.95 o 
  -6  10   2        2.67        4.55      1.88 o 
  -5  10   2        1.46        4.51      1.68 o 
  -4  10   2        1.94        1.36      1.00 o 
  -3  10   2        5.09        5.34      1.05 o 
  -2  10   2        7.11        6.44      1.09 o 
  -1  10   2       82.68       82.60      4.36 o 
   0  10   2        6.49        6.84      1.62 o 
   1  10   2       22.99       25.04      2.79 o 
   2  10   2       12.02       13.52      2.72 o 
   3  10   2        8.03        8.58      1.67 o 
  -6  11   2        0.70        2.37      1.73 o 
  -5  11   2        0.01        1.54      1.50 o 
  -4  11   2        3.41        2.13      0.92 o 
  -3  11   2       16.32       19.01      2.64 o 
  -2  11   2        0.92        0.87      1.13 o 
  -1  11   2       14.76       16.18      2.36 o 
   0  11   2        2.06        1.60      1.22 o 
   1  11   2       18.38       14.38      2.60 o 
   2  11   2       20.94       24.43      3.18 o 
  -5  12   2        0.02        0.54      1.46 o 
  -4  12   2        7.04        7.05      1.39 o 
  -3  12   2        1.51        1.09      1.19 o 
  -2  12   2        0.15        0.50      1.13 o 
  -1  12   2       13.97       15.73      2.52 o 
   1  12   2        2.71        4.45      1.94 o 
  -4  13   2        2.36        4.14      2.00 o 
  -3  13   2        0.23        0.03      1.33 o 
  -2  13   2        0.04        0.00      1.29 o 
  -1  13   2        0.18       -0.17      1.33 o 
   0  13   2        1.08        3.34      1.72 o 
   0 -14   3        1.58        1.89      1.53 o 
   1 -14   3        1.99        2.31      1.46 o 
   2 -14   3        2.33        3.09      1.65 o 
   3 -14   3        1.22        0.63      1.49 o 
  -1 -13   3        1.68        4.44      1.74 o 
   0 -13   3        3.58       11.29      2.27 o 
   1 -13   3        0.00        0.36      1.09 o 
   2 -13   3        0.28        0.76      1.21 o 
   3 -13   3        2.63        0.63      1.34 o 
   4 -13   3        0.69        2.05      1.45 o 
   5 -13   3        0.32        0.58      1.27 o 
  -3 -12   3        0.04        0.40      1.12 o 
  -2 -12   3        0.37       -0.58      0.85 o 
  -1 -12   3        0.54       -0.95      0.95 o 
   0 -12   3        4.86        4.72      1.52 o 
   1 -12   3        8.81       11.04      2.00 o 
   2 -12   3        4.24        5.58      1.57 o 
   3 -12   3        0.40       -0.63      0.95 o 
   4 -12   3        6.63        6.17      1.73 o 
   5 -12   3        0.32       -0.32      1.11 o 
  -3 -11   3        8.10        9.66      1.66 o 
  -2 -11   3       29.98       28.95      2.19 o 
  -1 -11   3       16.87       15.52      2.19 o 
   0 -11   3        5.18        2.51      1.30 o 
   2 -11   3        0.00       -0.30      0.85 o 
   3 -11   3        8.96       10.52      1.94 o 
   4 -11   3        1.73        2.96      1.21 o 
   5 -11   3        8.81        9.75      1.94 o 
   6 -11   3        1.63        3.51      2.07 o 
  -4 -10   3        3.15        5.03      2.00 o 
  -3 -10   3       26.02       31.48      2.26 o 
  -2 -10   3       19.70       19.10      1.74 o 
  -1 -10   3        0.53        0.77      0.67 o 
   0 -10   3       13.96       18.36      2.12 o 
   1 -10   3       59.42       58.46      3.41 o 
   2 -10   3       38.92       40.14      2.83 o 
   3 -10   3       85.41       93.87      4.53 o 
   4 -10   3      232.59      229.72      7.92 o 
   5 -10   3       51.17       52.16      3.38 o 
   6 -10   3        1.71        1.66      1.73 o 
  -5  -9   3        2.94        4.08      2.11 o 
  -4  -9   3        5.04        8.95      2.44 o 
  -3  -9   3        9.55        6.24      1.21 o 
  -2  -9   3        0.28        0.66      0.64 o 
  -1  -9   3        4.67        5.20      1.44 o 
   0  -9   3       42.43       42.93      2.71 o 
   1  -9   3       57.19       58.34      3.18 o 
   2  -9   3       13.99       12.42      1.73 o 
   3  -9   3       75.97       86.48      4.12 o 
   4  -9   3      239.77      258.25      8.35 o 
   5  -9   3       70.68       77.84      4.01 o 
   6  -9   3        8.09        7.89      2.39 o 
   7  -9   3       31.44       47.67      5.26 o 
  -5  -8   3        0.55        1.19      1.48 o 
  -4  -8   3        0.65        1.10      1.30 o 
  -3  -8   3        0.24        0.42      0.69 o 
  -2  -8   3        0.36       -0.15      0.54 o 
  -1  -8   3        5.51        8.81      2.51 o 
   0  -8   3        0.83        1.70      0.75 o 
   1  -8   3       12.76       11.17      1.49 o 
   2  -8   3       25.80       23.61      2.04 o 
   3  -8   3      125.48      121.96      4.82 o 
   4  -8   3      113.92      114.94      4.68 o 
   5  -8   3        1.14        1.19      0.87 o 
   6  -8   3        0.18       -0.31      1.49 o 
   7  -8   3        8.06       13.49      3.27 o 
  -6  -7   3        0.01        0.15      1.52 o 
  -5  -7   3        5.44        5.42      1.93 o 
  -4  -7   3        1.49        3.39      1.42 o 
  -3  -7   3        1.83        1.46      0.66 o 
  -2  -7   3        7.62        8.36      1.32 o 
  -1  -7   3        0.00       -0.09      0.36 o 
   0  -7   3        4.40        4.21      0.94 o 
   1  -7   3      210.64      191.08      6.04 o 
   2  -7   3       50.38       49.18      2.64 o 
   3  -7   3        0.76        0.85      0.68 o 
   4  -7   3       25.22       29.82      2.20 o 
   5  -7   3        9.48       11.44      1.61 o 
   6  -7   3        0.00        1.06      1.39 o 
   7  -7   3        1.23        0.52      1.89 o 
  -6  -6   3        2.05        2.49      1.65 o 
  -5  -6   3        0.38        1.57      1.25 o 
  -4  -6   3       10.08        8.92      1.84 o 
  -3  -6   3        3.84        3.48      0.72 o 
  -2  -6   3        0.01        0.10      0.38 o 
  -1  -6   3       76.91       70.44      1.80 o 
   0  -6   3      155.44      154.95      4.94 o 
   1  -6   3      758.25      746.33     17.62 o 
   2  -6   3      274.11      271.78      7.69 o 
   3  -6   3        4.10        1.33      0.64 o 
   4  -6   3       96.57       96.32      3.96 o 
   5  -6   3        7.60       10.27      1.49 o 
   6  -6   3        0.65        1.57      1.45 o 
   7  -6   3        0.00        0.91      1.57 o 
  -6  -5   3        0.46        0.74      1.23 o 
  -5  -5   3        5.58        4.32      1.49 o 
  -4  -5   3        2.50        3.37      1.22 o 
  -3  -5   3       49.38       50.69      2.10 o 
  -2  -5   3      105.43      100.85      2.21 o 
  -1  -5   3       40.33       38.18      1.19 o 
   0  -5   3      108.35      104.35      2.14 o 
   1  -5   3      129.68      159.19      4.87 o 
   2  -5   3     1076.35     1115.02     25.33 o 
   3  -5   3      101.67       89.50      3.49 o 
   4  -5   3       75.26       81.49      3.43 o 
   5  -5   3        8.92        9.04      1.33 o 
   6  -5   3        0.20       -0.74      1.14 o 
  -7  -4   3       11.48       15.59      3.14 o 
  -6  -4   3        2.32        4.01      1.65 o 
  -5  -4   3        7.96        7.93      1.92 o 
  -4  -4   3        9.81        9.91      1.81 o 
  -3  -4   3      451.44      468.06      7.16 o 
  -2  -4   3      220.95      215.54      3.67 o 
  -1  -4   3      276.61      262.59      5.79 o 
   0  -4   3       31.47       37.26      1.05 o 
   1  -4   3        6.43       10.56      1.03 o 
   2  -4   3       10.93        8.97      1.03 o 
   3  -4   3      146.85      142.39      4.60 o 
   4  -4   3       24.18       19.87      1.64 o 
   5  -4   3        0.05        0.15      0.52 o 
   6  -4   3        7.00        6.43      1.88 o 
  -7  -3   3       15.95       16.28      3.03 o 
  -6  -3   3        0.09        1.30      1.35 o 
  -5  -3   3        5.96        6.93      1.69 o 
  -4  -3   3      223.53      255.24      5.91 o 
  -3  -3   3      222.85      233.91      3.95 o 
  -2  -3   3      236.23      262.22      4.17 o 
  -1  -3   3     1822.76     1898.17     25.05 o 
   0  -3   3    12233.29    11457.65    202.42 o 
   1  -3   3     4736.99     4680.06     58.67 o 
   2  -3   3      630.63      617.18     14.50 o 
   3  -3   3      337.35      378.38      9.79 o 
   4  -3   3        8.97        6.57      1.07 o 
   5  -3   3       39.59       35.81      1.80 o 
   7  -3   3        2.05       -0.48      1.10 o 
  -7  -2   3        0.00        0.52      1.34 o 
  -6  -2   3        0.60        0.39      1.10 o 
  -5  -2   3      122.24      113.69      3.67 o 
  -4  -2   3        0.65        0.07      0.47 o 
  -3  -2   3      213.31      196.74      3.32 o 
  -2  -2   3      436.16      440.24      6.43 o 
  -1  -2   3      819.73      830.43     11.22 o 
   0  -2   3     2120.25     2306.73     30.18 o 
   1  -2   3      900.66      890.53     14.56 o 
   2  -2   3       37.47       43.25      2.03 o 
   3  -2   3       41.14       63.66      2.76 o 
   4  -2   3       31.88       29.89      1.99 o 
   5  -2   3        5.43        2.90      0.70 o 
   6  -2   3       16.20       16.89      2.40 o 
   7  -2   3        5.37        2.75      1.56 o 
  -7  -1   3        2.61        5.23      2.05 o 
  -6  -1   3        0.10        0.00      1.02 o 
  -5  -1   3       38.70       44.87      5.34 o 
  -4  -1   3        3.17        0.80      0.79 o 
  -3  -1   3       83.96       81.68      3.34 o 
  -2  -1   3       15.22       26.29      0.78 o 
  -1  -1   3     1989.01     1965.33     30.82 o 
   0  -1   3      265.35      260.38      4.66 o 
   1  -1   3       11.12        7.96      0.39 o 
   2  -1   3       79.77       79.75      2.99 o 
   3  -1   3        6.92        9.00      1.14 o 
   4  -1   3        0.01        0.29      0.41 o 
   5  -1   3       12.81       16.22      1.36 o 
   6  -1   3        0.31        0.48      1.10 o 
   7  -1   3        0.32        0.15      1.30 o 
  -8   0   3        0.22        0.38      1.60 o 
  -7   0   3        0.08        2.94      1.56 o 
  -6   0   3        0.63        0.11      1.02 o 
  -5   0   3      175.53      163.49      6.17 o 
  -4   0   3        0.63       -0.21      0.56 o 
  -3   0   3       15.35       13.47      1.35 o 
  -2   0   3      947.37      920.46     22.33 o 
  -1   0   3      876.97      806.37     12.99 o 
   0   0   3      731.91      626.59     10.29 o 
   1   0   3        0.60        0.40      0.21 o 
   2   0   3      178.59      150.81      3.41 o 
   3   0   3      134.10      141.04      3.51 o 
   4   0   3       12.21       16.08      1.61 o 
   5   0   3        0.00        0.03      0.50 o 
   6   0   3       54.07       54.80      4.08 o 
   7   0   3        0.04        1.31      1.46 o 
  -8   1   3        7.35        7.48      2.27 o 
  -6   1   3       29.12       36.11      2.98 o 
  -5   1   3      142.14      154.24      6.05 o 
  -4   1   3       28.51       23.40      1.90 o 
  -3   1   3      138.17      132.24      4.76 o 
  -2   1   3       93.42       71.78      1.60 o 
  -1   1   3     1343.98     1320.53     20.96 o 
   0   1   3       40.89       34.32      1.07 o 
   1   1   3      225.63      208.95      3.26 o 
   2   1   3      152.51      180.28      4.15 o 
   3   1   3        0.93        2.02      0.37 o 
   4   1   3       12.50       12.23      1.18 o 
   5   1   3       10.78       10.24      1.70 o 
   6   1   3        1.78        2.39      1.44 o 
   7   1   3        1.01       -1.06      1.31 o 
  -7   2   3        4.73        4.31      1.70 o 
  -6   2   3       56.59       49.89      3.56 o 
  -5   2   3       73.22       75.29      4.11 o 
  -4   2   3       10.65        8.21      1.44 o 
  -3   2   3      112.27      117.15      2.72 o 
  -2   2   3       27.39       26.21      0.95 o 
  -1   2   3      543.29      513.77      8.70 o 
   0   2   3      120.88      147.61      2.97 o 
   1   2   3       55.43       62.41      1.30 o 
   2   2   3       11.79       12.65      1.19 o 
   3   2   3      462.17      432.49      8.49 o 
   4   2   3        2.85        2.24      0.69 o 
   5   2   3        6.87        3.31      1.41 o 
   6   2   3        5.61        4.56      1.76 o 
   7   2   3        3.72        6.08      2.24 o 
  -7   3   3        6.17       13.83      2.52 o 
  -6   3   3       72.07       84.02      4.87 o 
  -5   3   3      476.24      472.59     14.05 o 
  -3   3   3      106.83      132.52      4.21 o 
  -2   3   3       10.65        8.05      0.62 o 
  -1   3   3      141.16      183.54      3.71 o 
   0   3   3       71.60       63.86      1.69 o 
   1   3   3      223.26      259.77      5.31 o 
   2   3   3      193.88      214.76      4.80 o 
   3   3   3       17.58       17.35      1.29 o 
   4   3   3      548.07      548.50     10.90 o 
   5   3   3       63.67       70.85      4.61 o 
   6   3   3       10.14        8.56      2.19 o 
  -8   4   3       30.03       31.94      3.82 o 
  -7   4   3        0.00       -0.68      1.37 o 
  -6   4   3       15.37       13.70      2.37 o 
  -5   4   3      262.54      268.23      9.32 o 
  -4   4   3        3.73        3.49      1.03 o 
  -3   4   3       15.80       19.93      2.05 o 
  -2   4   3      244.92      260.79      5.12 o 
  -1   4   3      516.41      525.83     11.13 o 
   0   4   3      164.64      186.92      3.84 o 
   1   4   3      276.58      287.51      4.53 o 
   2   4   3        4.52        4.52      0.80 o 
   3   4   3        0.49        1.24      0.67 o 
   4   4   3      218.32      212.86      7.44 o 
   5   4   3        0.87        0.39      1.05 o 
   6   4   3        5.30        3.70      1.92 o 
  -8   5   3        0.84        2.21      2.01 o 
  -7   5   3        0.19        1.01      1.45 o 
  -6   5   3        0.47        1.93      1.25 o 
  -5   5   3       21.22       23.22      2.60 o 
  -4   5   3       14.41       12.07      1.78 o 
  -3   5   3      256.26      236.60      4.94 o 
  -2   5   3       76.85       95.81      2.59 o 
  -1   5   3       11.65       12.35      0.87 o 
   0   5   3      461.97      446.92      8.08 o 
   1   5   3      461.92      470.20      9.11 o 
   2   5   3      277.87      283.85      8.31 o 
   3   5   3      218.01      200.68      5.18 o 
   4   5   3       14.69       15.26      1.58 o 
   5   5   3        1.51        2.33      1.54 o 
   6   5   3        0.01        0.13      1.62 o 
  -7   6   3        5.03        7.16      2.15 o 
  -6   6   3        4.99        6.29      1.80 o 
  -5   6   3       14.31       16.98      2.41 o 
  -4   6   3        4.09        4.65      0.75 o 
  -3   6   3        2.18        0.76      0.45 o 
  -2   6   3        1.21        0.42      0.43 o 
  -1   6   3       77.44       76.18      3.12 o 
   0   6   3       22.35       24.82      1.21 o 
   1   6   3       80.98       78.95      2.90 o 
   2   6   3        1.89        3.66      0.87 o 
   3   6   3       59.58       59.69      2.69 o 
   4   6   3       24.54       23.22      4.02 o 
   5   6   3        0.33       -0.16      1.34 o 
  -7   7   3        0.18        1.25      1.49 o 
  -6   7   3        1.47        3.92      1.73 o 
  -5   7   3        0.00        0.63      0.93 o 
  -4   7   3        4.05        4.68      0.82 o 
  -3   7   3        2.51        3.13      0.69 o 
  -2   7   3        1.60        1.65      0.57 o 
  -1   7   3       74.39       80.45      3.87 o 
   0   7   3      129.80      137.45      5.27 o 
   1   7   3        8.49        6.99      1.07 o 
   2   7   3        2.33        1.91      0.80 o 
   3   7   3        5.09        3.83      1.05 o 
   4   7   3        2.39        0.94      1.29 o 
   5   7   3        0.16       -1.34      1.41 o 
  -7   8   3       15.45       20.62      3.45 o 
  -6   8   3        3.20        1.84      1.53 o 
  -5   8   3        4.23        4.75      1.60 o 
  -4   8   3        1.34       -0.23      0.50 o 
  -3   8   3        1.68        1.65      0.65 o 
  -2   8   3       99.73      100.57      4.52 o 
  -1   8   3       15.39       17.52      1.27 o 
   0   8   3       44.84       47.89      3.05 o 
   1   8   3       32.24       36.50      2.87 o 
   2   8   3       23.91       21.31      1.86 o 
   3   8   3        1.70        0.83      0.82 o 
   4   8   3        8.81        9.48      1.62 o 
  -7   9   3        2.07        1.35      1.74 o 
  -6   9   3        2.88        3.63      1.81 o 
  -5   9   3        3.05        3.21      1.46 o 
  -4   9   3       30.47       26.72      2.14 o 
  -3   9   3       97.77       96.38      3.27 o 
  -2   9   3        8.96        6.45      1.54 o 
  -1   9   3       75.90       77.13      4.01 o 
   0   9   3       55.58       61.71      3.73 o 
   1   9   3       86.51       92.45      4.91 o 
   2   9   3       21.00       24.78      4.29 o 
   3   9   3        4.05        2.37      1.55 o 
   4   9   3        2.70        1.70      2.03 o 
  -6  10   3        1.66        2.16      1.65 o 
  -5  10   3        0.59        1.10      1.26 o 
  -4  10   3       56.75       51.51      2.52 o 
  -3  10   3        2.45        2.33      0.87 o 
  -2  10   3        9.48       11.76      1.96 o 
  -1  10   3      163.77      168.49      6.74 o 
   0  10   3      145.43      154.13      6.56 o 
   1  10   3       14.48       19.07      2.71 o 
   2  10   3        8.63        8.23      1.64 o 
   3  10   3        0.38        0.05      0.94 o 
  -6  11   3        3.78        1.29      1.61 o 
  -5  11   3        0.04        0.21      1.26 o 
  -4  11   3       44.14       54.55      2.73 o 
  -3  11   3       49.89       49.56      4.39 o 
  -2  11   3        4.67        6.04      1.66 o 
  -1  11   3       64.01       62.01      4.09 o 
   0  11   3       12.15       12.77      2.40 o 
   1  11   3        5.66        7.93      2.08 o 
   2  11   3        4.52        1.44      1.60 o 
  -5  12   3        0.09       -0.31      1.52 o 
  -4  12   3        1.00        0.47      1.57 o 
  -3  12   3        0.30        0.01      1.22 o 
  -2  12   3        0.92       -0.50      1.13 o 
  -1  12   3        8.54        8.03      2.17 o 
   0  12   3        9.70        9.03      2.21 o 
   1  12   3        0.13        1.39      1.46 o 
  -3  13   3        0.07       -0.04      1.35 o 
  -2  13   3        0.91        2.24      1.61 o 
  -1  13   3        0.60        0.36      1.62 o 
   0 -14   4        1.70        2.05      1.44 o 
   1 -14   4        0.03        0.12      1.31 o 
   2 -14   4        0.17        1.78      1.52 o 
   3 -14   4        2.47        1.86      1.56 o 
  -2 -13   4        0.66        0.19      1.42 o 
  -1 -13   4        3.00        2.54      1.48 o 
   0 -13   4        0.71        2.20      1.44 o 
   1 -13   4        0.22        0.71      1.33 o 
   2 -13   4        0.63        0.38      1.15 o 
   3 -13   4        0.51       -0.95      1.13 o 
   4 -13   4        1.74        2.76      1.57 o 
  -3 -12   4        0.16       -0.74      1.64 o 
  -2 -12   4        1.63        0.54      1.31 o 
  -1 -12   4        7.95        8.05      1.85 o 
   0 -12   4       11.74       12.22      2.12 o 
   1 -12   4        0.24        2.15      1.22 o 
   2 -12   4        4.42        4.37      1.39 o 
   3 -12   4        5.57        5.26      1.64 o 
   4 -12   4       28.66       24.92      2.83 o 
   5 -12   4        3.48        3.55      1.52 o 
  -3 -11   4       11.43        9.94      2.48 o 
  -2 -11   4       14.67       10.42      1.51 o 
  -1 -11   4        5.77        5.88      1.52 o 
   0 -11   4        6.50        8.22      1.74 o 
   1 -11   4        5.35        5.77      1.57 o 
   2 -11   4       11.85        9.51      1.81 o 
   3 -11   4       44.48       46.56      3.30 o 
   4 -11   4        7.89        9.07      1.84 o 
   5 -11   4        7.42        6.32      1.73 o 
  -4 -10   4        2.53        4.71      2.00 o 
  -3 -10   4        6.22        7.12      1.28 o 
  -2 -10   4       17.21       16.27      1.58 o 
  -1 -10   4       12.98       14.79      1.47 o 
   0 -10   4       26.36       24.12      2.35 o 
   1 -10   4       43.58       42.99      2.92 o 
   2 -10   4       41.76       46.12      3.11 o 
   3 -10   4        5.73        9.21      1.74 o 
   4 -10   4       12.32       10.10      1.85 o 
   5 -10   4       22.94       22.92      2.54 o 
  -5  -9   4        0.03       -1.52      1.52 o 
  -4  -9   4        0.09        1.10      1.35 o 
  -3  -9   4        0.02        0.25      0.73 o 
  -2  -9   4        2.77        1.14      0.69 o 
  -1  -9   4       19.15       19.15      1.46 o 
   0  -9   4        2.37        2.16      0.90 o 
   1  -9   4       44.62       38.64      2.66 o 
   2  -9   4        0.49        0.39      0.80 o 
   3  -9   4       23.72       28.79      2.51 o 
   4  -9   4        0.07        0.78      0.86 o 
   5  -9   4       10.81       12.66      1.86 o 
   7  -9   4        3.32        5.14      2.63 o 
  -5  -8   4        0.13       -1.07      1.29 o 
  -4  -8   4        0.37       -0.11      1.05 o 
  -3  -8   4        5.54        6.72      1.09 o 
  -2  -8   4        0.23        0.16      0.53 o 
  -1  -8   4       15.44       16.22      1.05 o 
   0  -8   4       11.72        9.12      1.37 o 
   1  -8   4        3.73        3.35      0.95 o 
   2  -8   4      100.04      110.08      4.51 o 
   3  -8   4      219.85      194.68      6.55 o 
   4  -8   4        5.69        5.94      1.33 o 
   5  -8   4        0.17        0.07      0.83 o 
   7  -8   4        3.61        6.12      2.67 o 
  -6  -7   4        0.47        0.31      1.52 o 
  -5  -7   4        6.08        8.93      2.24 o 
  -4  -7   4        3.98        4.09      1.58 o 
  -3  -7   4        3.73        3.96      0.83 o 
  -2  -7   4       28.18       24.86      1.19 o 
  -1  -7   4      191.89      187.16      3.61 o 
   0  -7   4       16.35       21.93      1.70 o 
   1  -7   4       27.13       34.66      2.19 o 
   2  -7   4        3.17        2.51      0.85 o 
   3  -7   4       59.40       59.00      3.11 o 
   4  -7   4        0.89       -0.11      0.66 o 
   5  -7   4        5.12        4.27      1.21 o 
   7  -7   4        0.31        2.12      2.07 o 
  -6  -6   4        0.03       -0.15      1.42 o 
  -5  -6   4        1.87        2.20      1.52 o 
  -4  -6   4       10.26       12.78      2.15 o 
  -3  -6   4        4.32        3.67      0.81 o 
  -2  -6   4       43.67       46.04      1.48 o 
  -1  -6   4      552.81      533.40      8.03 o 
   0  -6   4       83.53       90.79      2.77 o 
   1  -6   4      332.60      339.62      9.15 o 
   2  -6   4      550.24      569.14     14.22 o 
   3  -6   4       29.35       29.67      2.09 o 
   4  -6   4       70.54       65.34      3.23 o 
   5  -6   4        0.11       -0.05      0.62 o 
   7  -6   4        0.03        0.66      1.69 o 
  -6  -5   4       17.17       16.04      2.82 o 
  -5  -5   4        0.30        0.59      1.13 o 
  -4  -5   4       71.61       68.99      4.15 o 
  -3  -5   4      138.02      144.99      2.99 o 
  -2  -5   4        0.48        0.95      0.38 o 
  -1  -5   4     2104.21     2031.78     27.10 o 
   0  -5   4       12.74       13.76      0.91 o 
   1  -5   4       44.10       52.26      2.46 o 
   2  -5   4      614.23      660.68     15.91 o 
   3  -5   4      165.75      164.42      5.42 o 
   4  -5   4       15.46       16.49      1.70 o 
   5  -5   4        0.15        0.42      0.66 o 
   6  -5   4       28.56       31.35      3.41 o 
  -7  -4   4        4.66        3.02      1.90 o 
  -6  -4   4        0.47        0.48      1.41 o 
  -5  -4   4       11.83       12.51      2.25 o 
  -4  -4   4       77.04       76.03      2.79 o 
  -3  -4   4      294.53      322.08      5.26 o 
  -2  -4   4      517.96      559.34      8.19 o 
  -1  -4   4     1238.46     1211.30     16.42 o 
   0  -4   4      860.33      859.74     11.89 o 
   1  -4   4      425.66      416.63      7.64 o 
   2  -4   4     1069.00     1040.24     23.70 o 
   3  -4   4       16.13       24.40      1.70 o 
   4  -4   4       10.28       13.55      1.50 o 
   5  -4   4       17.39       12.68      1.61 o 
   6  -4   4      103.78      113.20      5.86 o 
   7  -4   4        0.10        0.52      1.21 o 
  -7  -3   4        8.09        5.18      2.03 o 
  -6  -3   4        1.98        3.77      1.65 o 
  -5  -3   4       13.89       12.64      2.12 o 
  -4  -3   4       47.94       51.02      2.24 o 
  -3  -3   4      148.95      148.37      2.79 o 
  -2  -3   4      153.93      181.96      3.13 o 
  -1  -3   4       10.56       14.59      0.79 o 
   0  -3   4      137.92      124.59      2.69 o 
   1  -3   4      172.39      143.88      4.39 o 
   2  -3   4      958.80     1033.18     23.57 o 
   3  -3   4      272.70      267.32      7.65 o 
   4  -3   4       37.53       44.63      2.56 o 
   5  -3   4       14.96       14.53      1.74 o 
   6  -3   4       88.12       82.58      4.80 o 
   7  -3   4        7.25        9.55      2.31 o 
  -7  -2   4        6.06        2.49      1.66 o 
  -6  -2   4        5.57        4.96      1.66 o 
  -5  -2   4        6.22        8.36      1.56 o 
  -4  -2   4       64.47       70.49      4.95 o 
  -3  -2   4      144.21      146.09      2.62 o 
  -2  -2   4        2.94        4.89      0.39 o 
  -1  -2   4        3.06        3.13      0.31 o 
   0  -2   4       23.22       23.13      0.98 o 
   1  -2   4        8.78        6.50      0.59 o 
   2  -2   4      478.27      446.62     11.20 o 
   3  -2   4       22.75       24.71      1.77 o 
   4  -2   4       20.39       23.19      1.97 o 
   5  -2   4        0.02       -0.05      0.55 o 
   6  -2   4        1.88        0.71      1.09 o 
   7  -2   4        0.17        0.60      1.45 o 
  -7  -1   4        0.08       -0.16      1.23 o 
  -6  -1   4        7.41        7.01      1.99 o 
  -5  -1   4       46.34       48.98      3.18 o 
  -4  -1   4        0.68       -0.52      0.63 o 
  -3  -1   4      101.42      105.30      4.15 o 
  -2  -1   4      502.50      476.90      8.05 o 
  -1  -1   4      237.70      235.17      4.37 o 
   0  -1   4       92.15       73.46      1.91 o 
   1  -1   4       12.78       11.64      0.51 o 
   2  -1   4       50.22       45.70      2.62 o 
   3  -1   4        0.02        0.68      0.38 o 
   4  -1   4        6.27        5.15      0.83 o 
   5  -1   4        0.14        0.53      0.63 o 
   6  -1   4        0.00        1.39      1.22 o 
   7  -1   4        6.30        2.08      1.53 o 
  -8   0   4        2.16        1.03      1.73 o 
  -7   0   4        0.05       -0.24      1.22 o 
  -6   0   4        7.71       12.90      2.08 o 
  -5   0   4        5.22        2.71      1.21 o 
  -4   0   4        6.83        8.10      1.40 o 
  -3   0   4        1.78        1.74      0.75 o 
  -2   0   4      547.34      504.31     11.12 o 
  -1   0   4        0.23       -0.06      0.34 o 
   0   0   4       34.94       46.23      1.53 o 
   1   0   4       11.61        8.91      0.65 o 
   2   0   4       60.73       70.45      2.09 o 
   3   0   4        0.35        0.62      0.40 o 
   4   0   4        0.03        0.40      0.48 o 
   5   0   4       21.47       17.99      1.55 o 
   6   0   4        1.02        0.64      1.22 o 
   7   0   4        0.16        0.71      1.57 o 
  -8   1   4        1.38        1.78      1.76 o 
  -7   1   4        0.12        0.38      1.42 o 
  -6   1   4      296.50      315.07     10.62 o 
  -5   1   4       63.03       65.79      3.73 o 
  -4   1   4        8.19        7.75      1.40 o 
  -3   1   4       14.72       10.73      1.34 o 
  -2   1   4     1462.60     1445.50     23.07 o 
  -1   1   4       24.65       27.62      1.02 o 
   0   1   4      861.44      882.43     14.46 o 
   1   1   4        6.90        7.79      1.30 o 
   2   1   4       76.81       93.28      3.05 o 
   3   1   4        0.47        0.44      0.44 o 
   4   1   4        0.07        0.06      0.50 o 
   5   1   4       17.92       21.79      1.74 o 
   6   1   4        6.90        6.22      1.94 o 
   7   1   4        5.16        7.19      2.32 o 
  -7   2   4        1.09        1.29      1.46 o 
  -6   2   4      312.11      307.57     10.58 o 
  -5   2   4       26.44       20.05      2.28 o 
  -4   2   4      125.40      131.87      5.34 o 
  -3   2   4     2345.90     2525.12     49.43 o 
  -2   2   4       68.76       52.27      1.58 o 
  -1   2   4       64.42       55.48      1.65 o 
   0   2   4      726.99      701.91     11.75 o 
   1   2   4     5479.65     5688.25     73.79 o 
   2   2   4        2.84        4.54      0.68 o 
   3   2   4       62.18       65.09      2.38 o 
   4   2   4        2.18        1.93      0.76 o 
   5   2   4      123.68      112.67      3.87 o 
   6   2   4       12.09       12.26      2.47 o 
  -8   3   4        1.62        0.91      1.88 o 
  -7   3   4       13.71       16.43      2.70 o 
  -6   3   4       13.39       12.97      2.29 o 
  -5   3   4        4.66        3.02      1.30 o 
  -4   3   4        6.24        7.85      1.48 o 
  -3   3   4      788.01      874.91     18.99 o 
  -2   3   4       70.25       73.35      2.05 o 
  -1   3   4       28.24       30.21      1.21 o 
   0   3   4       11.26        8.67      1.59 o 
   1   3   4      892.97     1002.99     13.84 o 
   2   3   4       14.01       14.10      1.82 o 
   3   3   4       27.26       26.58      2.48 o 
   4   3   4      518.45      499.27     10.26 o 
   5   3   4       26.77       22.48      1.84 o 
   6   3   4       32.29       34.27      3.59 o 
  -8   4   4        0.31        1.80      1.89 o 
  -7   4   4        1.76        1.06      1.49 o 
  -6   4   4        2.98        0.25      1.25 o 
  -5   4   4        6.94        4.28      1.39 o 
  -4   4   4        6.67        8.44      1.57 o 
  -3   4   4        0.04       -0.07      0.33 o 
  -2   4   4       14.15       10.57      0.82 o 
  -1   4   4       38.87       31.02      1.82 o 
   0   4   4      823.68      876.47     14.70 o 
   1   4   4       16.64       18.89      1.61 o 
   2   4   4      164.22      178.09      5.24 o 
   3   4   4        0.43       -0.09      0.61 o 
   4   4   4      225.43      218.20      5.75 o 
   5   4   4        0.75        0.92      0.88 o 
   6   4   4        1.18        1.90      1.70 o 
  -8   5   4        1.17       -0.03      1.60 o 
  -7   5   4        6.61        8.53      2.35 o 
  -6   5   4        0.88        1.17      1.26 o 
  -5   5   4        4.49        2.64      1.26 o 
  -4   5   4       45.10       55.58      3.42 o 
  -3   5   4        5.82        5.64      0.90 o 
  -2   5   4        3.33        1.66      0.56 o 
  -1   5   4      338.58      347.75      6.72 o 
   0   5   4      140.39      151.64      3.48 o 
   1   5   4       59.31       66.46      3.27 o 
   2   5   4       96.89       92.20      3.13 o 
   3   5   4        9.64        8.52      2.37 o 
   4   5   4        1.88        2.39      0.94 o 
   5   5   4        9.44       17.34      2.76 o 
  -7   6   4        4.83        0.11      1.49 o 
  -6   6   4        7.35        5.77      1.78 o 
  -5   6   4        7.18        6.68      1.66 o 
  -4   6   4        5.30        3.97      1.26 o 
  -3   6   4        0.06       -0.27      0.39 o 
  -2   6   4       16.59       18.19      1.21 o 
  -1   6   4        9.88        9.32      0.88 o 
   0   6   4       28.63       28.53      2.24 o 
   1   6   4      153.57      155.40      5.58 o 
   2   6   4        7.75        6.87      1.10 o 
   3   6   4       10.12       12.30      2.01 o 
   4   6   4        5.14        5.19      1.42 o 
   5   6   4        8.25        9.39      2.54 o 
  -7   7   4        0.35       -0.64      1.45 o 
  -6   7   4        0.00       -0.15      1.07 o 
  -5   7   4        0.22        1.82      1.21 o 
  -4   7   4       60.87       57.62      3.77 o 
  -3   7   4       10.09       12.40      1.16 o 
  -2   7   4        4.49        4.42      0.79 o 
  -1   7   4        0.05       -0.06      0.43 o 
   0   7   4       38.85       42.39      2.88 o 
   1   7   4       68.86       71.56      2.86 o 
   2   7   4        1.52        1.76      1.24 o 
   3   7   4        3.24        1.88      1.86 o 
   4   7   4        0.69        0.08      0.85 o 
   5   7   4        0.18        0.32      1.68 o 
  -7   8   4       13.35       19.46      3.41 o 
  -6   8   4        0.89        1.99      1.35 o 
  -5   8   4        3.00        4.48      1.60 o 
  -4   8   4       17.57       20.35      2.52 o 
  -3   8   4        0.10        0.96      0.94 o 
  -2   8   4        0.34        0.24      0.64 o 
  -1   8   4       24.63       24.86      2.35 o 
   0   8   4       12.66       17.22      2.16 o 
   1   8   4        2.75        2.59      1.29 o 
   2   8   4      107.99      103.55      3.88 o 
   3   8   4        1.08        1.08      0.93 o 
   4   8   4        5.84        5.49      1.47 o 
  -7   9   4        2.97        3.02      1.97 o 
  -6   9   4        0.04       -0.19      1.37 o 
  -5   9   4        0.72        1.25      1.30 o 
  -4   9   4       43.03       43.68      3.54 o 
  -3   9   4       11.60       13.00      2.99 o 
  -2   9   4       81.01       79.80      2.91 o 
  -1   9   4       40.71       42.03      3.10 o 
   0   9   4       48.00       43.92      3.26 o 
   1   9   4       25.30       22.83      2.74 o 
   2   9   4        2.48        2.14      1.01 o 
   3   9   4        0.05        0.23      0.95 o 
  -6  10   4        4.67        6.20      2.21 o 
  -5  10   4        0.06       -0.98      1.14 o 
  -4  10   4        4.16        1.99      1.45 o 
  -3  10   4       29.74       36.63      2.20 o 
  -2  10   4        5.59        4.48      1.46 o 
  -1  10   4       54.58       55.26      3.74 o 
   0  10   4       25.16       18.48      2.60 o 
   1  10   4       11.38        9.95      2.19 o 
   2  10   4        3.15        5.88      1.89 o 
   3  10   4        2.59        1.01      1.14 o 
  -5  11   4        0.43        1.72      1.56 o 
  -4  11   4       13.31       13.41      2.56 o 
  -3  11   4        1.76        2.72      1.46 o 
  -2  11   4        0.31        1.03      1.17 o 
  -1  11   4        5.25        7.54      1.88 o 
   0  11   4        2.07        1.42      1.60 o 
   1  11   4        0.00        1.31      1.46 o 
   2  11   4        0.11        1.05      1.48 o 
  -4  12   4        0.13       -0.05      1.35 o 
  -3  12   4        0.22       -1.15      1.23 o 
  -2  12   4        2.25        1.58      1.44 o 
  -1  12   4       18.25       21.99      3.03 o 
   0  12   4        0.84        0.44      1.49 o 
   0 -14   5        0.27        0.91      1.56 o 
   1 -14   5        1.80       -1.30      1.30 o 
   2 -14   5        4.00        1.45      1.58 o 
   3 -14   5        0.49        0.52      1.49 o 
  -2 -13   5        0.34        1.17      1.42 o 
  -1 -13   5        0.00       -0.63      1.23 o 
   0 -13   5        0.28       -0.63      1.15 o 
   1 -13   5       11.69       14.63      2.47 o 
   2 -13   5        0.13        0.68      1.18 o 
   3 -13   5        0.21       -0.83      1.14 o 
   4 -13   5       30.38       32.77      3.42 o 
  -3 -12   5        1.30       -0.17      1.72 o 
  -2 -12   5        4.88        4.72      1.31 o 
  -1 -12   5        0.13        0.25      1.11 o 
   0 -12   5       23.70       19.97      2.58 o 
   1 -12   5        0.80       -0.27      0.93 o 
   2 -12   5        2.64        6.77      1.69 o 
   3 -12   5       39.43       42.09      3.33 o 
   4 -12   5       81.84       87.18      4.99 o 
   5 -12   5        0.86        0.71      1.22 o 
  -3 -11   5        0.56        0.70      1.56 o 
  -2 -11   5        0.06       -0.62      0.62 o 
  -1 -11   5        0.17        0.43      0.86 o 
   0 -11   5        0.93        1.73      1.07 o 
   1 -11   5        0.81        0.32      0.93 o 
   2 -11   5        3.80        4.73      1.42 o 
   3 -11   5      127.80      140.79      6.08 o 
   4 -11   5       35.91       38.85      3.30 o 
   5 -11   5        1.60        1.99      1.31 o 
  -4 -10   5        2.35        0.12      1.57 o 
  -3 -10   5        0.03       -0.04      1.33 o 
  -2 -10   5        0.00       -0.51      0.64 o 
  -1 -10   5        0.68        0.40      0.64 o 
   0 -10   5       10.82       12.89      1.82 o 
   1 -10   5        9.68        6.32      1.42 o 
   2 -10   5       13.33       13.45      1.96 o 
   3 -10   5       22.65       26.20      2.60 o 
   4 -10   5       11.27       12.06      1.99 o 
   5 -10   5        0.03        0.52      0.98 o 
  -5  -9   5        2.48        2.68      1.85 o 
  -4  -9   5        0.14        0.50      1.45 o 
  -3  -9   5       10.11       12.25      2.28 o 
  -2  -9   5        2.01        1.10      0.67 o 
  -1  -9   5        8.45        7.47      1.06 o 
   0  -9   5       24.54       25.35      2.25 o 
   1  -9   5       14.81       12.66      1.76 o 
   2  -9   5        7.99        9.46      1.61 o 
   3  -9   5        6.23        7.18      1.44 o 
   4  -9   5        0.86        1.11      0.94 o 
   5  -9   5        4.53        3.49      1.31 o 
  -5  -8   5        5.44        2.95      1.76 o 
  -4  -8   5        1.44        0.03      1.19 o 
  -3  -8   5        2.07        1.13      1.21 o 
  -2  -8   5        5.46        7.04      1.00 o 
  -1  -8   5       10.29       10.29      1.33 o 
   0  -8   5        3.72        3.92      1.07 o 
   1  -8   5        2.38        2.58      0.90 o 
   2  -8   5       62.86       57.98      3.15 o 
   3  -8   5       19.87       19.97      2.11 o 
   4  -8   5        6.29        5.02      1.34 o 
   5  -8   5       10.58       12.80      1.90 o 
   7  -8   5        0.18        0.05      2.05 o 
  -6  -7   5        0.31       -1.06      1.54 o 
  -5  -7   5        1.89        1.61      1.48 o 
  -4  -7   5        0.83        0.25      1.18 o 
  -3  -7   5       22.21       20.97      1.43 o 
  -2  -7   5        2.67        2.72      0.58 o 
  -1  -7   5       25.60       28.54      1.23 o 
   0  -7   5       24.15       22.26      1.35 o 
   1  -7   5       13.04       13.86      1.57 o 
   2  -7   5      119.56      110.52      4.47 o 
   3  -7   5       10.42       11.20      1.64 o 
   4  -7   5        0.94        1.27      0.80 o 
   5  -7   5        1.21        0.16      0.79 o 
   7  -7   5        0.15       -0.50      1.85 o 
  -6  -6   5        2.56        1.68      1.61 o 
  -5  -6   5        0.46       -0.38      1.13 o 
  -4  -6   5      160.06      170.45      7.21 o 
  -3  -6   5        8.17       10.23      0.83 o 
  -2  -6   5       61.44       61.72      1.78 o 
  -1  -6   5     1212.20     1227.64     17.01 o 
   0  -6   5      308.63      300.08      8.98 o 
   1  -6   5      989.84     1016.19     23.65 o 
   2  -6   5      575.94      594.85     14.95 o 
   3  -6   5        4.12        4.88      1.07 o 
   4  -6   5       17.90       18.91      1.93 o 
   5  -6   5        0.08       -0.42      0.68 o 
  -6  -5   5        4.05        2.39      1.60 o 
  -5  -5   5        5.54        4.36      1.66 o 
  -4  -5   5       24.36       23.38      1.79 o 
  -3  -5   5        9.68       11.05      0.81 o 
  -2  -5   5       89.45       94.99      2.18 o 
  -1  -5   5     2104.12     2143.13     28.58 o 
   0  -5   5       11.67       14.13      0.99 o 
   1  -5   5      318.49      326.23     10.16 o 
   2  -5   5      394.45      409.56     10.82 o 
   3  -5   5        1.16        1.23      0.63 o 
   4  -5   5       23.94       23.30      2.03 o 
   5  -5   5       23.14       25.37      2.25 o 
  -7  -4   5        0.29       -1.14      1.34 o 
  -6  -4   5        0.58       -0.63      1.10 o 
  -5  -4   5        8.77       11.50      2.09 o 
  -4  -4   5        1.44        0.04      0.60 o 
  -3  -4   5       77.98       95.95      2.19 o 
  -2  -4   5      216.95      240.06      4.08 o 
  -1  -4   5       60.23       71.82      3.34 o 
   0  -4   5       17.59       15.16      0.92 o 
   1  -4   5      423.00      437.78      8.09 o 
   2  -4   5      115.22      128.97      4.50 o 
   3  -4   5       53.53       60.12      2.99 o 
   4  -4   5        0.08        1.29      0.76 o 
   5  -4   5       13.14       10.80      1.66 o 
  -7  -3   5        2.68        3.84      1.88 o 
  -6  -3   5        0.00       -1.02      1.02 o 
  -5  -3   5       38.59       33.64      3.47 o 
  -4  -3   5       53.68       50.47      2.31 o 
  -3  -3   5       47.14       44.43      1.93 o 
  -2  -3   5      189.11      179.21      3.13 o 
  -1  -3   5        6.08        6.42      0.45 o 
   0  -3   5      475.95      476.22     13.09 o 
   1  -3   5      149.54      123.61      3.01 o 
   2  -3   5        3.86        4.27      0.87 o 
   3  -3   5        0.00        0.71      0.58 o 
   4  -3   5        6.65       10.06      1.52 o 
   5  -3   5        6.24        3.97      1.13 o 
   6  -3   5        0.71        0.56      1.10 o 
   7  -3   5        0.32        0.58      1.48 o 
  -7  -2   5        0.14       -0.40      1.37 o 
  -6  -2   5       15.55       20.58      2.88 o 
  -5  -2   5       91.43       91.33      4.63 o 
  -4  -2   5        4.31        5.09      0.92 o 
  -3  -2   5       49.05       49.09      1.96 o 
  -2  -2   5      642.92      674.69      9.49 o 
  -1  -2   5       29.70       27.62      1.47 o 
   0  -2   5       36.17       48.23      1.56 o 
   1  -2   5      255.99      253.85      3.98 o 
   2  -2   5        1.95        1.21      0.36 o 
   3  -2   5       38.98       39.39      1.63 o 
   4  -2   5       42.31       42.94      2.83 o 
   5  -2   5       39.68       36.73      2.88 o 
   6  -2   5        1.54        1.62      1.31 o 
   7  -2   5        1.75        0.50      1.49 o 
  -7  -1   5        0.18        1.07      1.54 o 
  -6  -1   5        9.86        8.67      1.38 o 
  -5  -1   5        8.01       10.44      1.82 o 
  -4  -1   5       39.04       50.83      3.13 o 
  -3  -1   5      312.93      322.60      9.59 o 
  -2  -1   5      312.22      327.63      5.88 o 
  -1  -1   5       58.68       60.33      1.73 o 
   0  -1   5       32.07       32.98      1.27 o 
   1  -1   5      362.74      364.70      5.46 o 
   2  -1   5      168.86      195.31      4.22 o 
   3  -1   5        1.19        0.20      0.45 o 
   4  -1   5       32.32       32.01      1.72 o 
   5  -1   5       48.00       48.92      2.38 o 
   6  -1   5        0.02        0.55      1.14 o 
   7  -1   5        0.08       -0.51      1.37 o 
  -7   0   5        2.13        1.40      1.03 o 
  -6   0   5        0.65       -0.23      1.33 o 
  -5   0   5      351.36      370.39     11.49 o 
  -4   0   5        0.30        1.26      0.80 o 
  -3   0   5        0.18        0.01      0.60 o 
  -2   0   5      141.12      127.94      3.49 o 
  -1   0   5       75.16       73.85      1.96 o 
   0   0   5        0.09        0.50      0.33 o 
   1   0   5       18.32       11.87      0.61 o 
   2   0   5       22.59       17.63      1.04 o 
   3   0   5       94.43       98.60      4.68 o 
   4   0   5       56.90       55.89      4.52 o 
   5   0   5       10.62       13.48      1.48 o 
   6   0   5       10.60       11.94      2.31 o 
   7   0   5        2.14        2.00      1.74 o 
  -8   1   5       12.87       15.76      3.15 o 
  -7   1   5        4.12        6.06      2.00 o 
  -6   1   5      271.81      263.85      9.60 o 
  -5   1   5       69.73       71.17      4.08 o 
  -4   1   5        0.01        0.09      0.68 o 
  -3   1   5       23.94       28.85      0.96 o 
  -2   1   5      183.64      183.73      3.74 o 
  -1   1   5       33.80       39.60      1.39 o 
   0   1   5      147.83      180.26      3.78 o 
   1   1   5      171.78      180.11      3.13 o 
   2   1   5       20.13       17.16      3.82 o 
   3   1   5      202.24      211.05      5.02 o 
   4   1   5       56.69       55.87      2.82 o 
   5   1   5       26.26       29.51      2.01 o 
   6   1   5       41.95       50.76      4.13 o 
  -8   2   5        2.73        0.74      1.73 o 
  -7   2   5        1.20       -0.05      1.29 o 
  -6   2   5      143.75      148.18      6.71 o 
  -5   2   5      214.69      206.73      7.76 o 
  -4   2   5       27.23       26.65      2.28 o 
  -3   2   5       84.66      101.14      2.44 o 
  -2   2   5      188.63      216.79      4.41 o 
  -1   2   5      142.68      153.84      3.89 o 
   0   2   5      184.72      217.90      5.75 o 
   1   2   5       13.58       13.05      1.48 o 
   2   2   5       90.38       96.83      2.88 o 
   3   2   5     1144.96     1160.13     20.29 o 
   4   2   5       27.37       25.92      2.80 o 
   5   2   5        0.16        0.44      0.82 o 
   6   2   5       17.21       14.16      2.64 o 
  -8   3   5        0.13        0.86      1.85 o 
  -7   3   5        1.03       -0.35      1.29 o 
  -6   3   5       12.73       16.15      2.48 o 
  -5   3   5       42.55       33.46      2.99 o 
  -4   3   5       10.82        9.55      1.64 o 
  -3   3   5        0.48        0.22      0.34 o 
  -2   3   5       32.49       32.54      1.34 o 
  -1   3   5       36.00       30.58      1.29 o 
   0   3   5        4.56        5.93      2.36 o 
   1   3   5        2.07        2.48      0.37 o 
   2   3   5      130.09      118.77      3.42 o 
   3   3   5       14.40       13.49      1.32 o 
   4   3   5       24.57       24.42      1.84 o 
   5   3   5       11.22       10.88      1.54 o 
   6   3   5       23.83       21.95      3.19 o 
  -8   4   5        0.53       -0.01      1.74 o 
  -7   4   5        9.23        9.58      2.35 o 
  -6   4   5        1.91        1.09      1.18 o 
  -5   4   5       21.62       21.27      2.59 o 
  -4   4   5       23.31       30.44      2.56 o 
  -3   4   5        7.66        9.48      1.44 o 
  -2   4   5        0.47        0.60      0.47 o 
  -1   4   5      132.19      160.51      3.73 o 
   0   4   5      503.13      509.04      9.18 o 
   1   4   5        3.44        4.41      1.23 o 
   2   4   5        3.61        1.52      0.69 o 
   3   4   5        6.61        8.61      1.86 o 
   4   4   5        7.89        6.88      1.19 o 
   5   4   5        3.36        3.79      1.16 o 
   6   4   5        0.22        1.42      1.76 o 
  -7   5   5        3.65        8.75      2.29 o 
  -6   5   5        0.30       -0.20      1.07 o 
  -5   5   5        3.02        1.74      1.23 o 
  -4   5   5        9.06       10.44      1.80 o 
  -3   5   5        2.11        2.10      0.60 o 
  -2   5   5        0.15        0.46      0.63 o 
  -1   5   5       66.20       67.51      2.20 o 
   0   5   5       66.98       70.95      2.19 o 
   1   5   5        7.68        6.80      1.44 o 
   2   5   5      138.10      132.23      3.99 o 
   3   5   5      222.89      224.63      6.68 o 
   4   5   5        6.59        5.64      1.18 o 
   5   5   5        0.30        1.07      0.99 o 
  -7   6   5       13.62       15.71      2.98 o 
  -6   6   5        0.75       -0.16      1.17 o 
  -5   6   5        0.81       -0.80      0.85 o 
  -4   6   5        8.23       10.48      1.86 o 
  -3   6   5       43.45       39.12      1.79 o 
  -2   6   5        0.10        2.10      0.61 o 
  -1   6   5       23.93       26.35      1.43 o 
   0   6   5      117.82      114.43      4.87 o 
   1   6   5       88.24       81.35      3.07 o 
   2   6   5       23.59       28.03      1.91 o 
   3   6   5       29.95       32.81      2.24 o 
   4   6   5        1.34        2.42      1.04 o 
   5   6   5        1.28        0.37      1.02 o 
  -7   7   5        5.73        5.88      2.25 o 
  -6   7   5        2.41        0.80      1.18 o 
  -5   7   5       15.11        8.67      1.99 o 
  -4   7   5       57.63       45.00      3.35 o 
  -3   7   5        7.01        7.97      1.03 o 
  -2   7   5      115.45      111.45      5.39 o 
  -1   7   5      328.24      344.31     10.22 o 
   0   7   5      230.27      240.69      8.11 o 
   1   7   5        6.58        5.35      1.52 o 
   2   7   5       15.90       12.38      1.58 o 
   3   7   5        5.55        5.29      1.39 o 
   4   7   5        0.55        0.59      0.92 o 
  -7   8   5        2.93        4.08      2.16 o 
  -6   8   5        1.36        2.19      1.52 o 
  -5   8   5       15.09       11.23      2.24 o 
  -4   8   5       74.89       78.62      4.56 o 
  -3   8   5      154.36      148.72      4.19 o 
  -2   8   5      126.55      120.43      3.63 o 
  -1   8   5      269.68      288.52      9.32 o 
   0   8   5       13.67       14.37      2.19 o 
   1   8   5       13.03       16.42      2.36 o 
   2   8   5       58.79       54.94      2.89 o 
   3   8   5        0.93        0.46      0.93 o 
   4   8   5        4.55        3.39      1.35 o 
  -6   9   5        4.65        3.46      1.78 o 
  -5   9   5       14.00       16.93      2.67 o 
  -4   9   5       30.17       32.17      3.14 o 
  -3   9   5        0.03       -0.14      0.66 o 
  -2   9   5        7.84       11.00      1.92 o 
  -1   9   5       39.22       37.99      3.22 o 
   0   9   5      118.83      114.40      5.55 o 
   1   9   5       26.23       25.55      3.00 o 
   2   9   5        0.19       -0.81      0.81 o 
   3   9   5        2.54        2.99      2.75 o 
  -6  10   5        0.33        2.09      1.78 o 
  -5  10   5        0.82       -0.21      1.19 o 
  -4  10   5        0.00        0.71      1.29 o 
  -3  10   5        7.54        4.71      1.12 o 
  -2  10   5        7.10        6.55      1.69 o 
  -1  10   5        0.77        2.37      1.35 o 
   0  10   5        6.87        5.31      1.85 o 
   1  10   5        0.04       -0.72      1.22 o 
   2  10   5        4.48        4.53      1.89 o 
  -5  11   5        0.58        0.36      1.45 o 
  -4  11   5       12.25       14.29      2.59 o 
  -3  11   5        0.24       -1.07      1.07 o 
  -2  11   5        0.13        0.56      1.35 o 
  -1  11   5        0.36        1.11      1.35 o 
   0  11   5        1.15        0.89      1.44 o 
   1  11   5        0.41        0.05      1.41 o 
  -3  12   5        1.65        0.95      1.27 o 
  -2  12   5        0.02       -0.15      1.35 o 
  -1  12   5        0.79        0.25      1.38 o 
   0  12   5        2.23        0.30      1.58 o 
   0 -14   6        0.72        0.20      1.29 o 
   1 -14   6        6.42        4.65      1.81 o 
   2 -14   6        1.12        1.65      1.60 o 
   3 -14   6        3.71        2.60      1.68 o 
  -1 -13   6        1.88        1.57      1.44 o 
   0 -13   6        4.82        3.53      1.50 o 
   1 -13   6       17.88       13.16      2.35 o 
   2 -13   6        0.09        1.89      1.44 o 
   3 -13   6        2.59        3.46      1.50 o 
   4 -13   6       30.70       31.62      3.43 o 
  -3 -12   6        2.03        2.58      2.04 o 
  -2 -12   6        5.52        6.18      1.26 o 
  -1 -12   6        1.75        1.45      1.33 o 
   0 -12   6       11.63        7.34      1.77 o 
   1 -12   6        6.63        5.11      1.58 o 
   2 -12   6        0.07       -0.85      0.86 o 
   3 -12   6       23.36       20.98      2.80 o 
   4 -12   6       22.88       26.75      3.13 o 
   5 -12   6        1.64        0.98      1.26 o 
  -3 -11   6        0.35        0.08      1.56 o 
  -2 -11   6        0.03       -0.50      0.72 o 
  -1 -11   6        0.01        1.25      1.02 o 
   0 -11   6        6.67        1.86      1.15 o 
   1 -11   6        6.65        7.57      1.61 o 
   2 -11   6       25.52       28.21      2.79 o 
   3 -11   6        1.30        0.86      1.09 o 
   4 -11   6       17.53       23.92      2.75 o 
   5 -11   6        0.47        0.15      1.07 o 
  -4 -10   6        0.47       -0.09      1.45 o 
  -3 -10   6        0.47       -0.32      1.31 o 
  -2 -10   6        2.48        3.29      2.56 o 
  -1 -10   6        9.11        6.24      1.53 o 
   0 -10   6        3.86        2.80      1.10 o 
   1 -10   6        2.89        3.78      1.21 o 
   2 -10   6        0.17       -0.64      0.71 o 
   3 -10   6        4.41        5.54      1.45 o 
   4 -10   6        0.28        1.29      1.09 o 
   5 -10   6        3.90        2.91      1.37 o 
   6 -10   6        3.31        2.92      1.42 o 
  -5  -9   6        0.10       -0.43      1.49 o 
  -4  -9   6        0.51        2.25      1.56 o 
  -3  -9   6        3.53        3.57      1.53 o 
  -2  -9   6       14.51       15.08      1.45 o 
  -1  -9   6        3.69        1.56      0.60 o 
   0  -9   6        0.08        1.33      0.91 o 
   1  -9   6       20.59       25.27      2.37 o 
   2  -9   6      373.07      399.43     11.48 o 
   3  -9   6        8.03        7.73      1.64 o 
   4  -9   6        0.98        2.39      1.06 o 
   5  -9   6        4.50        1.68      1.09 o 
   6  -9   6        3.39        4.72      1.53 o 
  -5  -8   6        2.54        1.81      1.60 o 
  -4  -8   6        0.59        1.48      1.41 o 
  -3  -8   6       34.26       39.96      3.22 o 
  -2  -8   6       41.22       42.73      1.68 o 
  -1  -8   6        2.91        5.54      3.97 o 
   0  -8   6        0.82        1.28      0.59 o 
   1  -8   6        4.10        4.16      1.07 o 
   2  -8   6       67.41       70.93      3.66 o 
   3  -8   6        0.03        1.41      0.94 o 
   4  -8   6        3.74        4.45      1.31 o 
   5  -8   6        6.01        4.71      1.38 o 
   6  -8   6        0.04        1.05      1.11 o 
  -6  -7   6        2.74        3.42      1.90 o 
  -5  -7   6        0.61       -0.07      1.33 o 
  -4  -7   6       34.56       34.73      3.25 o 
  -3  -7   6       22.81       26.51      1.81 o 
  -2  -7   6      233.85      235.75      4.43 o 
  -1  -7   6        3.98        4.66      0.82 o 
   0  -7   6       71.38       75.59      3.05 o 
   1  -7   6        9.60       13.43      1.64 o 
   2  -7   6      287.95      306.06      9.10 o 
   3  -7   6        9.56        8.96      1.54 o 
   4  -7   6       22.16       19.34      2.07 o 
   5  -7   6       22.34       19.99      2.19 o 
   6  -7   6        7.52        5.70      1.52 o 
  -6  -6   6        0.15       -0.34      1.34 o 
  -5  -6   6        1.76        0.63      1.26 o 
  -4  -6   6      140.68      133.96      6.17 o 
  -3  -6   6        2.74        2.46      0.77 o 
  -2  -6   6       69.36       63.99      1.82 o 
  -1  -6   6      189.86      192.41      3.61 o 
   0  -6   6      237.64      236.08      5.19 o 
   1  -6   6      523.94      532.03     10.02 o 
   2  -6   6       12.02       11.21      1.48 o 
   3  -6   6       15.18       12.50      1.65 o 
   4  -6   6        0.00       -0.17      0.60 o 
   5  -6   6       48.65       42.08      2.91 o 
  -6  -5   6        0.41       -0.30      1.38 o 
  -5  -5   6       39.29       42.03      3.62 o 
  -4  -5   6        6.46        6.38      1.16 o 
  -3  -5   6       48.40       56.38      4.74 o 
  -2  -5   6        2.95        5.51      0.59 o 
  -1  -5   6      348.44      352.38      5.77 o 
   0  -5   6      330.48      349.29      6.91 o 
   1  -5   6      153.00      167.97      4.06 o 
   2  -5   6       25.30       26.06      1.89 o 
   3  -5   6       23.08       24.17      2.09 o 
   4  -5   6        0.00        0.36      0.71 o 
   5  -5   6       51.14       51.81      3.27 o 
  -7  -4   6        3.37        4.10      1.96 o 
  -6  -4   6        0.02        0.90      1.42 o 
  -5  -4   6        3.63        5.23      1.21 o 
  -4  -4   6       10.71       17.08      1.51 o 
  -3  -4   6       93.32      109.71      3.34 o 
  -2  -4   6        0.62        0.96      0.33 o 
  -1  -4   6        0.33        0.36      0.25 o 
   0  -4   6        1.56        3.18      0.95 o 
   1  -4   6       54.25       65.52      2.80 o 
   2  -4   6        7.98        6.10      1.13 o 
   3  -4   6        4.91        7.82      1.34 o 
   4  -4   6        3.11        3.46      1.11 o 
   5  -4   6        0.00       -0.04      0.67 o 
  -7  -3   6        0.12       -0.78      1.35 o 
  -6  -3   6        0.93        0.60      1.25 o 
  -5  -3   6       62.65       67.97      2.99 o 
  -4  -3   6        2.30        2.47      1.41 o 
  -3  -3   6       60.00       61.32      2.35 o 
  -2  -3   6       16.62       18.62      0.82 o 
  -1  -3   6      114.02      101.27      2.64 o 
   0  -3   6       12.54       16.57      1.55 o 
   1  -3   6      127.70      138.47      3.41 o 
   2  -3   6        0.80        0.72      0.55 o 
   3  -3   6        3.37        2.68      0.94 o 
   4  -3   6        2.92        3.00      0.74 o 
   5  -3   6       20.51       15.99      1.48 o 
  -7  -2   6        5.43        4.67      1.97 o 
  -6  -2   6        3.23        3.05      1.12 o 
  -5  -2   6       27.39       32.38      2.03 o 
  -4  -2   6      148.52      140.91     12.57 o 
  -3  -2   6        6.68        9.94      1.60 o 
  -2  -2   6      378.30      363.01      6.68 o 
  -1  -2   6        6.43        5.41      0.42 o 
   0  -2   6      105.60      120.73      4.23 o 
   1  -2   6      295.60      291.53      4.55 o 
   2  -2   6        0.06       -0.10      0.25 o 
   3  -2   6        9.78        8.12      0.88 o 
   4  -2   6       26.67       23.61      1.57 o 
   5  -2   6        4.37        3.31      0.93 o 
  -7  -1   6       24.85       21.89      3.34 o 
  -6  -1   6       81.99       87.89      8.25 o 
  -5  -1   6       12.12        8.75      1.84 o 
  -4  -1   6       91.04       81.87      4.20 o 
  -3  -1   6      602.41      646.06     17.32 o 
  -2  -1   6        2.89        3.09      0.70 o 
  -1  -1   6      163.14      182.79      3.92 o 
   0  -1   6       55.77       62.29      1.94 o 
   1  -1   6      629.78      650.32      9.27 o 
   2  -1   6       18.78       20.27      1.29 o 
   3  -1   6       27.09       34.59      1.64 o 
   4  -1   6       21.85       24.89      2.12 o 
   5  -1   6      153.85      153.96      5.18 o 
  -7   0   6       23.32       24.29      3.26 o 
  -6   0   6       21.11       23.05      2.91 o 
  -5   0   6      243.12      244.60      8.74 o 
  -4   0   6      209.86      194.22      7.09 o 
  -3   0   6      520.42      554.88     15.20 o 
  -2   0   6       36.16       36.30      1.35 o 
  -1   0   6        2.17        3.73      0.57 o 
   0   0   6      550.71      567.56     10.00 o 
   1   0   6      904.16     1005.29     16.15 o 
   2   0   6        0.45        0.27      0.27 o 
   3   0   6      100.05       99.46      3.05 o 
   4   0   6     1105.92     1161.83     20.64 o 
   5   0   6        3.10        5.47      1.15 o 
   6   0   6        0.23        0.24      1.30 o 
  -7   1   6        2.66        0.99      1.50 o 
  -6   1   6       18.20       18.75      2.63 o 
  -5   1   6       32.03       35.53      3.05 o 
  -4   1   6       52.03       61.24      3.58 o 
  -3   1   6       18.57       13.31      1.65 o 
  -2   1   6       60.12       64.03      1.91 o 
  -1   1   6      143.02      128.92      3.09 o 
   0   1   6     2829.88     3070.91     48.52 o 
   1   1   6        9.92       10.11      0.70 o 
   2   1   6       82.68       79.03      2.50 o 
   3   1   6      197.15      194.66      6.29 o 
   4   1   6      557.68      557.06     11.18 o 
   5   1   6        9.30        9.21      1.52 o 
   6   1   6        1.27        2.74      1.66 o 
  -7   2   6        5.15        7.99      2.32 o 
  -6   2   6        0.60        0.93      1.25 o 
  -5   2   6        2.92        4.43      1.41 o 
  -4   2   6        6.81        9.36      1.64 o 
  -3   2   6       52.31       50.75      1.67 o 
  -2   2   6       29.74       40.51      1.53 o 
  -1   2   6       44.24       38.55      1.51 o 
   0   2   6      102.50      102.26      2.70 o 
   1   2   6       40.55       37.77      1.21 o 
   2   2   6      140.24      139.77      3.76 o 
   3   2   6      424.95      407.98      9.20 o 
   4   2   6        7.69       10.43      1.75 o 
   5   2   6       25.20       28.82      3.01 o 
   6   2   6        5.99        5.53      2.03 o 
  -7   3   6        0.01        0.23      1.29 o 
  -6   3   6        5.06        3.39      1.62 o 
  -5   3   6       19.92       16.86      2.37 o 
  -4   3   6        9.29       10.38      1.80 o 
  -3   3   6       21.29       18.28      1.10 o 
  -2   3   6       52.36       51.93      1.84 o 
  -1   3   6       20.55       16.29      1.09 o 
   0   3   6      217.41      221.52      4.73 o 
   1   3   6       13.97       15.31      3.53 o 
   2   3   6       18.46       17.90      1.42 o 
   3   3   6        5.64        4.78      1.00 o 
   4   3   6       30.14       33.23      2.59 o 
   5   3   6        1.24        0.58      0.88 o 
   6   3   6        0.17       -0.85      1.52 o 
  -7   4   6        1.32        1.60      1.61 o 
  -6   4   6        3.79        4.27      1.60 o 
  -5   4   6        9.68       10.46      1.97 o 
  -4   4   6        1.44        2.29      1.11 o 
  -3   4   6       45.81       41.29      2.01 o 
  -2   4   6        0.14        0.35      0.38 o 
  -1   4   6        6.62        5.55      0.77 o 
   0   4   6       10.96       12.53      2.98 o 
   1   4   6       73.81       90.45      2.96 o 
   2   4   6        5.17        3.36      0.84 o 
   3   4   6        1.72        1.17      0.75 o 
   4   4   6        1.45        1.09      0.81 o 
   5   4   6        0.59       -0.50      0.88 o 
  -7   5   6       14.85       17.85      3.03 o 
  -6   5   6        1.97       -0.50      0.99 o 
  -5   5   6        0.42        0.72      1.07 o 
  -4   5   6       15.99       12.86      2.00 o 
  -3   5   6        7.82        8.20      0.95 o 
  -2   5   6       70.67       71.79      3.43 o 
  -1   5   6        8.88        8.29      0.91 o 
   0   5   6      117.67      113.27      4.79 o 
   1   5   6       38.48       47.62      2.21 o 
   2   5   6        3.13        2.43      0.83 o 
   3   5   6        1.06        1.04      1.17 o 
   4   5   6        5.17        8.68      1.49 o 
   5   5   6       10.15       11.22      1.76 o 
  -7   6   6        0.01       -0.30      1.33 o 
  -6   6   6        8.24        9.66      2.31 o 
  -5   6   6       53.29       60.53      4.27 o 
  -4   6   6       60.12       49.21      3.51 o 
  -3   6   6       33.79       33.00      2.72 o 
  -2   6   6       35.58       37.55      2.85 o 
  -1   6   6      555.50      557.65     10.50 o 
   0   6   6        5.42        8.17      1.66 o 
   1   6   6        0.05       -0.63      0.63 o 
   2   6   6       22.18       23.50      1.90 o 
   3   6   6       12.81       11.85      1.61 o 
   4   6   6        0.92        1.22      1.03 o 
  -7   7   6        5.15        3.25      1.99 o 
  -6   7   6        0.11        0.03      1.25 o 
  -5   7   6        3.82        2.66      1.45 o 
  -4   7   6      131.26      109.30      5.58 o 
  -3   7   6        8.34        8.47      2.70 o 
  -2   7   6       30.49       37.45      1.92 o 
  -1   7   6      346.41      348.65     10.55 o 
   0   7   6       17.45       19.62      2.37 o 
   1   7   6       32.58       30.18      2.95 o 
   2   7   6       21.47       20.69      1.89 o 
   3   7   6        3.42        5.41      1.29 o 
   4   7   6        7.03        6.46      1.76 o 
  -6   8   6        7.67        5.19      1.97 o 
  -5   8   6        0.92        1.22      1.27 o 
  -4   8   6        3.28        2.84      1.39 o 
  -3   8   6       22.65       26.12      3.40 o 
  -2   8   6       53.96       54.14      3.42 o 
  -1   8   6       51.87       53.19      3.55 o 
   0   8   6       10.05        4.61      1.54 o 
   1   8   6        0.34        1.58      1.19 o 
   2   8   6       11.53        6.60      1.79 o 
   3   8   6        6.58        8.74      2.29 o 
  -6   9   6        1.29        0.04      1.58 o 
  -5   9   6        4.31        2.47      1.56 o 
  -4   9   6        0.91        0.89      1.15 o 
  -3   9   6        1.27        2.69      0.91 o 
  -2   9   6        3.15        3.03      1.33 o 
  -1   9   6        2.93        2.80      1.25 o 
   0   9   6        0.25        0.31      1.02 o 
   1   9   6        2.96        4.55      1.68 o 
   2   9   6        1.15       -0.31      1.19 o 
  -5  10   6        9.57       11.35      2.62 o 
  -4  10   6        5.98        9.19      2.23 o 
  -3  10   6        0.36        0.80      1.17 o 
  -2  10   6       19.43       19.99      2.67 o 
  -1  10   6        0.81        0.59      1.14 o 
   0  10   6        0.57       -0.43      1.11 o 
   1  10   6        3.42        4.63      1.61 o 
   2  10   6        6.20       11.54      2.58 o 
  -3  11   6        0.63        0.79      1.41 o 
  -2  11   6        1.43        2.60      1.50 o 
  -1  11   6        0.02       -0.42      1.14 o 
   0  11   6        0.10        0.91      1.57 o 
  -2  12   6        4.54        2.05      1.61 o 
   1 -14   7        0.34       -1.26      1.26 o 
   2 -14   7        1.25        2.39      1.74 o 
  -1 -13   7        0.32       -0.60      1.11 o 
   0 -13   7        3.36        4.13      1.62 o 
   1 -13   7        4.05        3.62      1.60 o 
   2 -13   7        7.50        8.28      2.01 o 
   3 -13   7       15.85       18.27      2.86 o 
   4 -13   7        0.20        0.64      1.34 o 
  -2 -12   7        0.16        1.53      1.35 o 
  -1 -12   7        4.47        6.65      1.73 o 
   0 -12   7        0.11        0.86      1.09 o 
   1 -12   7        2.91        2.87      1.41 o 
   2 -12   7        6.67        8.17      2.03 o 
   3 -12   7        7.22        7.87      1.94 o 
   4 -12   7        0.00       -0.20      1.33 o 
   5 -12   7        0.01        0.82      1.34 o 
  -2 -11   7        2.17        4.04      1.52 o 
  -1 -11   7        1.78        2.56      1.22 o 
   0 -11   7        0.01       -0.85      0.85 o 
   1 -11   7        2.94        1.37      1.09 o 
   2 -11   7        1.84        2.96      1.34 o 
   3 -11   7        5.50        6.47      1.73 o 
   4 -11   7        0.74       -0.01      1.09 o 
   5 -11   7        0.38        1.11      1.29 o 
  -4 -10   7        0.56        0.43      1.49 o 
  -3 -10   7        0.48       -0.54      1.33 o 
  -2 -10   7        1.57        1.35      1.03 o 
  -1 -10   7        9.37        6.57      1.13 o 
   0 -10   7        0.86        1.23      1.13 o 
   1 -10   7       24.79       30.26      2.75 o 
   2 -10   7       20.85       17.77      2.27 o 
   3 -10   7       11.41        9.85      1.89 o 
   4 -10   7        0.35        0.35      1.14 o 
   5 -10   7        1.04        2.36      1.35 o 
   6 -10   7        0.25       -0.17      1.17 o 
  -5  -9   7        3.83        4.98      2.12 o 
  -4  -9   7        4.44        3.41      1.81 o 
  -3  -9   7        3.54        4.02      1.62 o 
  -2  -9   7       13.21       11.92      1.10 o 
  -1  -9   7       99.86       94.85      5.17 o 
   0  -9   7        4.48        4.57      1.63 o 
   1  -9   7        6.68        8.85      1.58 o 
   2  -9   7       14.43       16.98      2.16 o 
   3  -9   7       21.96       22.62      2.41 o 
   4  -9   7        2.36        1.05      1.02 o 
   5  -9   7        0.21       -0.08      1.01 o 
   6  -9   7        0.18       -0.78      1.03 o 
  -5  -8   7        3.28        2.17      1.78 o 
  -4  -8   7       12.49       10.52      2.24 o 
  -3  -8   7        9.59       11.21      4.12 o 
  -2  -8   7      219.90      215.88      5.20 o 
  -1  -8   7      355.37      342.86      7.31 o 
   0  -8   7       27.70       29.18      1.73 o 
   1  -8   7      302.17      297.49      9.08 o 
   2  -8   7       67.11       69.44      3.74 o 
   3  -8   7        1.01        1.18      0.89 o 
   4  -8   7        0.02        0.31      0.85 o 
   5  -8   7        0.00        1.09      1.07 o 
   6  -8   7       11.70        9.67      1.99 o 
  -6  -7   7        1.24        0.66      1.48 o 
  -5  -7   7        7.87        8.02      2.08 o 
  -4  -7   7        5.58        6.84      1.90 o 
  -3  -7   7       33.72       35.62      2.07 o 
  -2  -7   7      220.54      217.40      4.22 o 
  -1  -7   7       30.27       27.59      1.22 o 
   0  -7   7        4.37        5.47      0.86 o 
   1  -7   7      223.61      234.47      6.13 o 
   2  -7   7      102.82       99.91      4.41 o 
   3  -7   7        1.19        1.06      0.86 o 
   4  -7   7        0.12        0.76      0.87 o 
   5  -7   7       55.17       51.46      3.38 o 
   6  -7   7       22.23       13.60      2.11 o 
  -6  -6   7        3.48        2.79      1.81 o 
  -5  -6   7        1.26        0.63      1.22 o 
  -4  -6   7        0.12        0.21      0.76 o 
  -3  -6   7        8.73       11.68      3.41 o 
  -2  -6   7       12.96       16.18      1.02 o 
  -1  -6   7        1.23        1.44      0.74 o 
   0  -6   7       33.19       42.60      5.01 o 
   1  -6   7       32.74       29.92      2.36 o 
   2  -6   7        0.21        0.52      0.72 o 
   3  -6   7        4.02        3.88      1.35 o 
   4  -6   7        0.26        0.25      0.58 o 
   5  -6   7       45.58       43.20      2.18 o 
   6  -6   7        0.30        2.23      1.19 o 
  -6  -5   7        0.24       -0.95      1.23 o 
  -5  -5   7        1.95        0.48      1.26 o 
  -4  -5   7       23.18       28.62      2.00 o 
  -3  -5   7       31.64       33.59      1.88 o 
  -2  -5   7       65.79       63.60      1.75 o 
  -1  -5   7      187.61      196.14      3.56 o 
   0  -5   7       47.49       51.70      1.97 o 
   1  -5   7       20.74       19.53      1.04 o 
   2  -5   7      113.73      111.63      4.54 o 
   3  -5   7        1.22        0.86      0.70 o 
   4  -5   7        7.05        5.30      1.37 o 
   5  -5   7        6.44        8.69      1.74 o 
   6  -5   7        0.19        0.80      1.10 o 
  -7  -4   7        1.51        2.82      1.94 o 
  -6  -4   7        0.28        0.55      1.23 o 
  -5  -4   7       20.55       15.37      1.68 o 
  -4  -4   7        4.93        6.56      2.05 o 
  -3  -4   7        5.07        6.21      1.31 o 
  -2  -4   7       47.81       49.70      2.02 o 
  -1  -4   7       23.29       20.61      0.84 o 
   0  -4   7       29.94       29.43      3.40 o 
   1  -4   7       12.98       13.97      1.11 o 
   2  -4   7       26.67       27.52      1.52 o 
   3  -4   7        7.83        5.42      1.30 o 
   4  -4   7        0.50        0.03      0.78 o 
   5  -4   7       52.33       54.34      3.54 o 
  -7  -3   7        1.83        5.42      2.05 o 
  -6  -3   7        7.35        8.15      1.57 o 
  -5  -3   7       10.22        9.25      1.50 o 
  -4  -3   7       27.69       28.43      6.29 o 
  -3  -3   7        6.47        8.05      1.04 o 
  -2  -3   7       12.70       13.98      1.50 o 
  -1  -3   7       10.79        8.56      0.55 o 
   0  -3   7      102.17      116.20      3.08 o 
   1  -3   7        0.08        0.05      0.41 o 
   2  -3   7        1.23        1.45      0.95 o 
   3  -3   7       67.40       76.67      3.84 o 
   4  -3   7       20.39       19.65      2.29 o 
   5  -3   7       14.95       13.86      2.13 o 
  -7  -2   7        7.86        9.94      2.67 o 
  -6  -2   7      148.61      154.19      5.12 o 
  -5  -2   7        9.54       11.00      1.90 o 
  -4  -2   7       27.44       32.52      1.89 o 
  -3  -2   7       55.52       48.03      3.14 o 
  -2  -2   7      125.36      130.63      3.14 o 
  -1  -2   7        1.96        1.89      0.37 o 
   0  -2   7       39.86       31.48      1.82 o 
   1  -2   7       32.80       28.85      1.43 o 
   2  -2   7        4.23        5.72      1.19 o 
   3  -2   7       10.05       12.46      1.77 o 
   4  -2   7       21.05       23.07      2.54 o 
   5  -2   7       13.03       12.47      2.07 o 
  -7  -1   7       33.25       31.38      2.59 o 
  -6  -1   7      231.28      230.00      6.50 o 
  -5  -1   7        7.66        8.49      1.99 o 
  -4  -1   7        3.82        3.85      1.50 o 
  -3  -1   7      196.11      198.89      7.07 o 
  -2  -1   7      191.73      181.80      4.00 o 
  -1  -1   7       40.66       44.80      1.67 o 
   0  -1   7        0.10       -0.02      0.36 o 
   1  -1   7     1311.08     1399.50     19.06 o 
   2  -1   7      479.41      479.40      7.36 o 
   3  -1   7       22.80       25.01      1.49 o 
   4  -1   7       27.25       23.89      2.59 o 
   5  -1   7        1.76        3.11      1.38 o 
  -7   0   7        6.84        3.42      1.92 o 
  -6   0   7       17.72       19.25      2.78 o 
  -5   0   7       21.33       20.62      2.58 o 
  -4   0   7        6.26        1.90      1.17 o 
  -3   0   7      199.64      206.53      7.32 o 
  -2   0   7       25.22       22.25      1.86 o 
  -1   0   7        0.65        0.10      0.61 o 
   0   0   7        0.44        2.80      0.64 o 
   1   0   7      248.97      266.17      4.43 o 
   2   0   7       24.58       27.18      1.08 o 
   3   0   7        2.51        3.53      0.81 o 
   4   0   7       10.42        9.77      1.24 o 
   5   0   7       39.17       39.05      3.43 o 
  -7   1   7        0.08        0.19      1.58 o 
  -6   1   7        0.99       -0.08      1.27 o 
  -5   1   7        1.60       -0.25      0.94 o 
  -4   1   7        0.21        2.95      1.15 o 
  -3   1   7        5.01        2.90      0.99 o 
  -2   1   7       27.49       25.94      1.28 o 
  -1   1   7       13.83       15.57      1.08 o 
   0   1   7       85.38       95.67      2.72 o 
   1   1   7        0.63        1.18      0.36 o 
   2   1   7       12.10       22.44      2.41 o 
   3   1   7       19.97       21.87      1.57 o 
   4   1   7        9.21       10.15      1.56 o 
   5   1   7        0.22        1.58      1.21 o 
  -7   2   7        1.33       -0.09      1.38 o 
  -6   2   7        1.68        1.14      1.39 o 
  -5   2   7       13.97        7.42      1.80 o 
  -4   2   7        0.96        1.57      0.99 o 
  -3   2   7        9.76       11.13      1.66 o 
  -2   2   7       41.09       41.27      1.66 o 
  -1   2   7       12.05       14.67      2.03 o 
   0   2   7      220.48      229.60      4.99 o 
   1   2   7      139.17      135.06      2.77 o 
   2   2   7       66.97       62.73      4.39 o 
   3   2   7      296.58      303.93      6.99 o 
   4   2   7       17.51       21.00      1.79 o 
   5   2   7        0.02       -0.51      1.07 o 
  -7   3   7        1.77        1.22      1.54 o 
  -6   3   7       21.63       13.13      2.44 o 
  -5   3   7       18.04       12.06      2.13 o 
  -4   3   7        8.29       10.07      1.84 o 
  -3   3   7       28.95       25.17      2.37 o 
  -2   3   7        3.16        1.45      0.64 o 
  -1   3   7      257.62      266.25      6.21 o 
   0   3   7       41.74       38.28      1.68 o 
   1   3   7       11.94       12.68      1.15 o 
   2   3   7        3.21        1.41      0.78 o 
   3   3   7       33.10       34.99      2.12 o 
   4   3   7        0.08       -0.24      0.69 o 
   5   3   7        3.52        3.45      1.18 o 
  -7   4   7        0.01       -1.25      1.25 o 
  -6   4   7        0.30        1.60      1.46 o 
  -5   4   7        1.88        2.01      1.21 o 
  -4   4   7       35.62       36.50      2.94 o 
  -3   4   7       12.47       13.62      1.14 o 
  -2   4   7        0.00        0.57      0.49 o 
  -1   4   7       11.96       12.56      1.25 o 
   0   4   7      148.23      153.50      5.80 o 
   1   4   7        3.91        3.69      1.15 o 
   2   4   7       15.70       13.13      2.00 o 
   3   4   7        3.87        5.32      1.12 o 
   4   4   7        0.38        0.42      0.85 o 
   5   4   7        0.43       -0.51      0.96 o 
  -7   5   7        0.74        0.36      1.66 o 
  -6   5   7        1.65        2.33      1.50 o 
  -5   5   7       28.82       28.57      3.07 o 
  -4   5   7        9.86        7.51      1.68 o 
  -3   5   7       61.13       53.29      2.17 o 
  -2   5   7      109.71       99.76      3.08 o 
  -1   5   7      323.13      329.51     13.42 o 
   0   5   7        9.23        7.15      1.53 o 
   1   5   7       11.01        8.32      1.66 o 
   2   5   7       87.79       78.71      3.19 o 
   3   5   7        0.92       -0.52      0.75 o 
   4   5   7        0.23        0.36      0.93 o 
  -7   6   7        0.07       -0.44      1.26 o 
  -6   6   7        2.56        1.26      1.38 o 
  -5   6   7       13.21       11.47      2.20 o 
  -4   6   7       89.40       82.86      4.71 o 
  -3   6   7       50.37       52.41      6.73 o 
  -2   6   7      165.08      176.05      4.58 o 
  -1   6   7       12.65        9.56      1.72 o 
   0   6   7       33.31       30.71      2.75 o 
   1   6   7      135.67      115.61      5.53 o 
   2   6   7        2.80        2.85      0.97 o 
   3   6   7        0.00        1.24      0.99 o 
   4   6   7        0.09        1.57      1.11 o 
  -7   7   7        2.60       -0.79      1.41 o 
  -6   7   7        1.62        1.72      1.44 o 
  -5   7   7        3.93        3.51      1.53 o 
  -4   7   7       36.17       32.30      3.10 o 
  -3   7   7        4.64        6.13      1.10 o 
  -2   7   7      166.94      165.94      4.52 o 
  -1   7   7       96.27       96.09      4.78 o 
   0   7   7        3.83        3.70      1.44 o 
   1   7   7        5.97        6.34      1.66 o 
   2   7   7       11.49       16.49      1.83 o 
   3   7   7        0.40        0.95      1.03 o 
  -6   8   7        0.01        1.69      1.60 o 
  -5   8   7        0.88        2.31      1.49 o 
  -4   8   7       13.01       16.27      2.45 o 
  -3   8   7       23.20       24.73      2.11 o 
  -2   8   7        4.71        6.28      1.66 o 
  -1   8   7       14.74       15.73      2.33 o 
   0   8   7        3.22        2.92      1.46 o 
   1   8   7        0.25       -0.03      0.97 o 
   2   8   7        4.57        3.55      1.64 o 
   3   8   7        0.93        2.32      1.26 o 
  -6   9   7        0.03        1.21      1.64 o 
  -5   9   7        6.16        2.63      1.76 o 
  -4   9   7        2.19        1.35      1.41 o 
  -3   9   7       15.90       14.47      2.23 o 
  -2   9   7        2.70        8.06      1.81 o 
  -1   9   7        3.32        1.81      1.30 o 
   0   9   7        2.26        1.94      1.38 o 
   1   9   7        2.61        1.57      1.33 o 
   2   9   7        0.33        1.73      1.58 o 
  -5  10   7        2.46        1.26      1.54 o 
  -4  10   7        2.62        3.00      1.68 o 
  -3  10   7        0.86        1.30      1.41 o 
  -2  10   7        0.42        2.94      1.53 o 
  -1  10   7        0.55        0.86      1.38 o 
   0  10   7        0.32        1.66      1.34 o 
   1  10   7        0.34        2.41      1.69 o 
  -3  11   7        6.79       11.01      2.36 o 
  -2  11   7        7.81        6.75      2.08 o 
  -1  11   7        0.20        1.60      1.57 o 
  -1 -13   8        0.20       -0.19      1.18 o 
   0 -13   8        0.28        0.79      1.23 o 
   1 -13   8        2.46        0.00      1.17 o 
   2 -13   8        0.55       -0.39      1.30 o 
   3 -13   8        5.94        3.80      1.82 o 
  -1 -12   8        0.27       -0.62      1.11 o 
   0 -12   8        2.39        4.13      1.44 o 
   1 -12   8        0.18        0.32      1.07 o 
   2 -12   8       14.52       15.55      2.45 o 
   3 -12   8        0.45        0.39      1.30 o 
   4 -12   8        4.45        6.38      1.92 o 
  -2 -11   8        1.65       -0.46      1.14 o 
  -1 -11   8        0.17       -0.78      0.95 o 
   0 -11   8        9.62       11.43      2.07 o 
   1 -11   8       10.94       12.89      2.13 o 
   2 -11   8        8.01        9.75      1.90 o 
   3 -11   8        5.05        2.25      1.22 o 
   4 -11   8        2.93        1.60      1.33 o 
   5 -11   8        5.12        3.06      1.58 o 
  -2 -10   8       15.37       13.87      1.56 o 
  -1 -10   8        6.48        3.20      0.96 o 
   0 -10   8       13.83       11.15      1.85 o 
   1 -10   8        2.82        3.21      1.23 o 
   2 -10   8        1.47        0.01      0.79 o 
   3 -10   8        4.81        4.12      1.41 o 
   4 -10   8        0.02       -0.56      0.87 o 
   5 -10   8        7.97        8.06      2.12 o 
  -2  -9   8       10.19        9.59      1.28 o 
  -1  -9   8       94.38       92.07      3.30 o 
   0  -9   8       15.18       16.00      1.71 o 
   1  -9   8       56.67       57.91      3.45 o 
   2  -9   8       26.45       27.47      2.60 o 
   3  -9   8        3.45        2.56      1.15 o 
   4  -9   8       11.45        9.47      1.92 o 
   5  -9   8        0.07       -0.36      1.06 o 
   6  -9   8        0.26       -0.03      1.19 o 
  -3  -8   8        2.13        1.48      1.29 o 
  -2  -8   8       51.50       45.91      2.19 o 
  -1  -8   8      280.18      294.75      6.66 o 
   0  -8   8        0.02        0.48      0.59 o 
   1  -8   8       19.46       15.83      1.50 o 
   2  -8   8        0.18       -0.54      0.71 o 
   3  -8   8        0.87        2.20      1.09 o 
   4  -8   8        7.45        6.21      1.53 o 
   5  -8   8        3.48        2.95      1.30 o 
   6  -8   8        7.88        5.26      1.72 o 
  -5  -7   8        2.16        0.78      1.49 o 
  -4  -7   8        2.27        1.10      0.94 o 
  -3  -7   8        0.16        0.17      1.05 o 
  -2  -7   8       44.43       47.76      2.82 o 
  -1  -7   8       41.17       46.22      2.19 o 
   0  -7   8       17.49       15.08      1.33 o 
   1  -7   8        3.94        3.99      0.86 o 
   2  -7   8       14.37       16.06      1.94 o 
   3  -7   8       10.67        9.12      1.68 o 
   4  -7   8        0.51        0.59      0.83 o 
   5  -7   8        0.01       -0.47      0.90 o 
   6  -7   8        1.24        0.89      1.29 o 
  -6  -6   8        2.95       -0.42      1.45 o 
  -5  -6   8        2.38        0.78      1.34 o 
  -4  -6   8        8.42        7.18      1.28 o 
  -3  -6   8        3.19        1.70      0.74 o 
  -2  -6   8        0.01       -0.39      0.39 o 
  -1  -6   8        8.71        9.07      1.60 o 
   0  -6   8       16.94       19.05      1.38 o 
   1  -6   8       10.35        8.33      1.06 o 
   2  -6   8       23.92       19.08      1.68 o 
   3  -6   8        3.29        3.69      1.22 o 
   4  -6   8       15.21       11.20      1.85 o 
   5  -6   8        0.07        0.23      0.91 o 
   6  -6   8        0.00       -0.01      0.74 o 
  -6  -5   8        0.22       -0.27      1.48 o 
  -5  -5   8        3.66        4.98      1.66 o 
  -4  -5   8       76.18       95.84      3.58 o 
  -3  -5   8        3.48        2.97      2.01 o 
  -2  -5   8        2.09        2.55      0.63 o 
  -1  -5   8        2.78        3.55      0.93 o 
   0  -5   8       65.75       69.66      2.42 o 
   1  -5   8        0.17       -0.22      0.50 o 
   2  -5   8        0.68        0.54      1.01 o 
   3  -5   8        0.05       -0.71      0.71 o 
   4  -5   8        2.39        1.41      1.02 o 
   5  -5   8        0.08        0.01      0.91 o 
   6  -5   8        2.61        2.35      1.42 o 
  -6  -4   8        0.02        0.87      1.49 o 
  -5  -4   8        2.52        3.11      1.08 o 
  -4  -4   8        2.41        2.85      1.30 o 
  -3  -4   8        1.63        1.36      1.34 o 
  -2  -4   8        4.50        6.15      0.79 o 
  -1  -4   8      107.46      107.05      3.02 o 
   0  -4   8        2.35        4.44      0.74 o 
   1  -4   8        3.69        1.67      0.56 o 
   2  -4   8       58.85       63.11      2.41 o 
   3  -4   8       74.69       85.50      4.25 o 
   4  -4   8        6.52        7.38      1.68 o 
   5  -4   8       14.96       15.61      2.32 o 
   6  -4   8        0.00       -1.03      1.03 o 
  -7  -3   8       13.01       14.49      2.96 o 
  -6  -3   8       10.26        8.79      1.63 o 
  -5  -3   8      102.16      106.83      3.96 o 
  -4  -3   8      214.23      221.25      5.78 o 
  -3  -3   8       21.76       27.50      2.93 o 
  -2  -3   8       15.44       15.09      0.81 o 
  -1  -3   8        5.51        4.70      0.99 o 
   0  -3   8       61.21       58.82      2.70 o 
   1  -3   8        0.26        0.55      0.47 o 
   2  -3   8        0.02        0.13      0.43 o 
   3  -3   8       41.09       34.87      2.75 o 
   4  -3   8      209.99      201.92      7.57 o 
   5  -3   8        8.29       11.67      2.13 o 
   6  -3   8        0.27        1.06      1.29 o 
  -7  -2   8        0.41        1.19      1.80 o 
  -6  -2   8       73.04       76.74      3.51 o 
  -5  -2   8        0.52        0.02      0.77 o 
  -4  -2   8       33.91       42.25      2.17 o 
  -3  -2   8        0.01       -0.74      0.89 o 
  -2  -2   8        1.41        1.62      0.51 o 
  -1  -2   8       14.65       10.95      1.43 o 
   0  -2   8      759.47      768.15     13.54 o 
   1  -2   8       19.64       20.73      1.35 o 
   2  -2   8        0.74        0.90      0.56 o 
   3  -2   8      528.21      489.29     13.77 o 
   4  -2   8      262.00      280.51      9.50 o 
   5  -2   8        1.63        1.03      1.15 o 
   6  -2   8       14.73       20.24      2.88 o 
  -7  -1   8        5.79        8.18      1.68 o 
  -6  -1   8       46.94       46.75      4.08 o 
  -5  -1   8        0.71        0.59      1.30 o 
  -4  -1   8       21.55       25.16      2.63 o 
  -3  -1   8       66.23       73.71      4.07 o 
  -2  -1   8        1.09        2.17      1.15 o 
  -1  -1   8      147.65      143.97      3.62 o 
   0  -1   8      132.61      145.07      3.69 o 
   1  -1   8        7.50        7.00      1.53 o 
   2  -1   8       41.27       40.17      1.80 o 
   3  -1   8     1331.60     1410.43     33.55 o 
   4  -1   8       86.63       92.01      4.91 o 
   5  -1   8        8.51        6.18      1.70 o 
  -7   0   8        1.25        2.79      2.01 o 
  -6   0   8        2.92       -0.12      1.33 o 
  -5   0   8       18.34       20.63      2.74 o 
  -4   0   8       10.31        8.30      1.77 o 
  -3   0   8       18.45       20.21      2.27 o 
  -2   0   8       55.27       54.81      1.99 o 
  -1   0   8        2.12        0.74      0.47 o 
   0   0   8       17.14       14.84      1.14 o 
   1   0   8       46.19       44.40      4.75 o 
   2   0   8       25.44       23.94      2.37 o 
   3   0   8       92.48       99.53      4.99 o 
   4   0   8        0.16       -0.52      0.91 o 
   5   0   8       13.04       13.09      2.40 o 
  -7   1   8        3.54        2.91      1.84 o 
  -6   1   8        3.63        2.51      1.70 o 
  -5   1   8       20.83       24.53      2.86 o 
  -4   1   8        7.51        9.75      1.93 o 
  -3   1   8        4.83        4.99      1.38 o 
  -2   1   8        5.58        5.91      0.82 o 
  -1   1   8        6.47        9.03      1.78 o 
   0   1   8        1.95        2.41      0.62 o 
   1   1   8        0.13        0.73      0.46 o 
   2   1   8        0.75        3.10      1.11 o 
   3   1   8       10.52        9.50      1.92 o 
   4   1   8        3.67        5.55      1.64 o 
   5   1   8        0.13       -0.39      1.13 o 
  -7   2   8        0.50        0.01      1.74 o 
  -6   2   8       10.90       11.79      2.41 o 
  -5   2   8        0.38        0.11      0.90 o 
  -4   2   8        0.40        0.30      0.87 o 
  -3   2   8        5.79        3.09      1.18 o 
  -2   2   8       26.34       27.85      1.51 o 
  -1   2   8       10.03       10.63      2.13 o 
   0   2   8        5.91        6.14      0.88 o 
   1   2   8       40.88       34.28      2.63 o 
   2   2   8        0.08       -0.45      0.54 o 
   3   2   8       20.88       23.60      2.72 o 
   4   2   8        0.07        2.21      1.22 o 
   5   2   8        1.86        1.13      1.38 o 
  -7   3   8        6.65        5.34      2.07 o 
  -6   3   8        0.03       -0.03      1.19 o 
  -5   3   8        8.64        6.96      1.85 o 
  -4   3   8        4.06        4.06      1.42 o 
  -3   3   8       30.63       35.44      2.83 o 
  -2   3   8       69.85       72.18      2.52 o 
  -1   3   8      394.74      385.52      7.77 o 
   0   3   8        1.71        2.72      1.86 o 
   1   3   8        5.11        5.08      1.38 o 
   2   3   8        7.08       10.64      1.25 o 
   3   3   8       27.57       22.44      2.83 o 
   4   3   8       11.51       10.92      2.27 o 
   5   3   8        0.00        1.30      1.50 o 
  -7   4   8        2.03       -0.20      1.45 o 
  -6   4   8       10.09       12.92      2.56 o 
  -5   4   8       79.70       69.62      4.56 o 
  -4   4   8       28.74       27.19      2.90 o 
  -3   4   8       13.21       16.73      2.15 o 
  -2   4   8      825.64      850.52     15.15 o 
  -1   4   8      125.75      136.60      8.70 o 
   0   4   8        0.70        0.23      0.83 o 
   1   4   8        0.16       -0.66      0.66 o 
   2   4   8       72.80       65.07      2.82 o 
   3   4   8        2.03        2.98      0.99 o 
   4   4   8        1.78       -0.30      1.10 o 
   5   4   8        0.48       -0.98      1.37 o 
  -7   5   8        1.02        1.61      1.80 o 
  -6   5   8       13.03       16.49      2.84 o 
  -5   5   8       29.62       21.10      2.83 o 
  -4   5   8       28.06       28.87      2.96 o 
  -3   5   8       31.69       44.19      3.41 o 
  -2   5   8      949.34      971.48     17.18 o 
  -1   5   8       81.33       86.20      4.32 o 
   0   5   8       27.99       32.70      2.87 o 
   1   5   8       31.39       27.83      2.94 o 
   2   5   8       27.30       17.86      3.45 o 
   3   5   8        0.20        0.31      0.78 o 
   4   5   8        0.28       -0.50      1.26 o 
  -7   6   8        2.93        3.59      1.96 o 
  -6   6   8        1.50        1.34      1.53 o 
  -5   6   8       11.74        8.14      2.04 o 
  -4   6   8       17.06       17.36      2.47 o 
  -3   6   8       41.54       50.25      3.43 o 
  -2   6   8        0.89        1.01      0.79 o 
  -1   6   8        9.16       14.82      2.12 o 
   0   6   8       11.15        8.54      1.78 o 
   1   6   8       32.93       26.95      2.94 o 
   2   6   8        4.32        5.78      1.24 o 
   3   6   8        0.87        0.83      1.09 o 
   4   6   8        0.52        1.66      1.50 o 
  -6   7   8       10.30       13.24      2.71 o 
  -5   7   8        7.97        5.42      1.94 o 
  -4   7   8       11.74       12.66      2.32 o 
  -3   7   8       20.81       18.47      2.40 o 
  -2   7   8        2.24       -0.50      0.75 o 
  -1   7   8        1.21        0.97      1.07 o 
   0   7   8       11.06       11.04      2.12 o 
   1   7   8        1.85        2.24      1.34 o 
   2   7   8        7.67       11.35      2.45 o 
   3   7   8        0.90        0.58      1.87 o 
  -6   8   8        0.01       -0.25      1.44 o 
  -5   8   8        0.22        0.39      1.31 o 
  -4   8   8        7.20        8.57      2.03 o 
  -3   8   8        6.29        1.38      1.21 o 
  -2   8   8        5.14        4.73      1.61 o 
  -1   8   8       18.86       22.55      2.79 o 
   0   8   8        0.28        0.35      1.07 o 
   1   8   8        0.03        0.00      1.18 o 
   2   8   8       11.26        6.37      2.03 o 
  -5   9   8        2.94        3.19      1.69 o 
  -4   9   8        0.18        1.66      1.45 o 
  -2   9   8        1.01       -0.34      1.10 o 
  -1   9   8        0.17       -0.11      1.13 o 
   0   9   8        0.09       -0.04      1.22 o 
   1   9   8        2.77        1.37      1.41 o 
  -2  10   8        3.69        2.64      1.50 o 
  -1  10   8        0.60        0.00      1.35 o 
   0  10   8        0.76        0.56      1.26 o 
  -1 -13   9        1.70        1.21      1.48 o 
   0 -13   9        0.03        1.30      1.41 o 
   1 -13   9        0.11        0.98      1.46 o 
   2 -13   9        0.62       -0.38      1.45 o 
   3 -13   9        0.37        0.76      1.48 o 
  -1 -12   9        2.85        2.80      1.53 o 
   0 -12   9        8.01        9.34      2.03 o 
   1 -12   9        0.01        0.30      1.15 o 
   2 -12   9        6.57        7.58      2.01 o 
   3 -12   9        7.38        4.60      1.80 o 
   4 -12   9        2.71        2.67      1.69 o 
  -1 -11   9        0.93        0.42      0.88 o 
   0 -11   9        1.98        1.99      1.27 o 
   1 -11   9       14.91       15.49      2.32 o 
   2 -11   9        3.25        2.95      1.27 o 
   3 -11   9        2.11        2.98      1.37 o 
   4 -11   9        0.09       -0.64      1.19 o 
  -2 -10   9       55.45       45.46      3.97 o 
  -1 -10   9        1.77        2.15      0.97 o 
   0 -10   9        1.50        0.70      0.82 o 
   1 -10   9       74.10       77.11      4.17 o 
   2 -10   9       37.42       36.50      3.15 o 
   3 -10   9        0.17        0.42      1.05 o 
   4 -10   9        0.37       -0.93      1.05 o 
   5 -10   9       16.80       16.36      2.64 o 
  -3  -9   9       33.44       33.09      3.50 o 
  -2  -9   9       10.06        7.06      1.22 o 
  -1  -9   9        6.55        7.19      1.17 o 
   0  -9   9       32.99       34.81      2.06 o 
   1  -9   9       58.07       59.04      3.61 o 
   2  -9   9        2.93        4.68      1.35 o 
   3  -9   9        1.57        0.00      1.01 o 
   4  -9   9        5.94        4.29      1.56 o 
   5  -9   9       21.08       19.64      2.75 o 
  -3  -8   9       17.49       21.80      2.87 o 
  -2  -8   9        0.02        0.03      0.75 o 
  -1  -8   9        0.17        0.76      0.67 o 
   0  -8   9       22.49       20.63      1.86 o 
   1  -8   9        0.70        1.01      0.70 o 
   2  -8   9        0.00        0.47      0.89 o 
   3  -8   9        6.14        4.33      1.31 o 
   4  -8   9       14.59       18.90      2.45 o 
   5  -8   9        8.70        8.60      1.93 o 
   6  -8   9        0.55        1.60      1.35 o 
  -4  -7   9        0.06        1.52      1.45 o 
  -3  -7   9        0.00        1.48      1.30 o 
  -2  -7   9        1.32        2.41      1.35 o 
  -1  -7   9        7.07        7.58      1.11 o 
   0  -7   9        0.53        1.10      0.65 o 
   1  -7   9        0.04        0.16      0.51 o 
   2  -7   9        0.10       -0.56      0.56 o 
   3  -7   9        0.07        0.90      0.95 o 
   4  -7   9        1.31        2.41      1.26 o 
   5  -7   9        4.04        4.40      1.42 o 
   6  -7   9        0.43        2.51      1.58 o 
  -4  -6   9       16.18       21.35      2.82 o 
  -3  -6   9       22.67       26.76      2.86 o 
  -2  -6   9       12.43        9.50      1.05 o 
  -1  -6   9       48.12       45.10      2.26 o 
   0  -6   9       20.91       18.06      1.42 o 
   1  -6   9        5.00        5.29      2.05 o 
   2  -6   9        4.07        3.31      1.10 o 
   3  -6   9        1.30        1.33      1.06 o 
   4  -6   9       14.52       10.15      1.96 o 
   5  -6   9        2.83        4.00      1.58 o 
   6  -6   9        5.34        4.53      1.77 o 
  -5  -5   9        0.31        0.87      1.41 o 
  -4  -5   9        2.69        1.50      1.56 o 
  -3  -5   9       33.92       30.28      3.06 o 
  -2  -5   9        0.03        0.55      0.60 o 
  -1  -5   9        0.14        0.13      0.42 o 
   0  -5   9        1.33        1.58      0.47 o 
   1  -5   9       24.18       21.31      1.50 o 
   2  -5   9        0.02        0.01      0.54 o 
   3  -5   9        0.34       -0.47      0.91 o 
   4  -5   9        4.01        5.89      1.54 o 
   5  -5   9        6.75        7.50      1.77 o 
   6  -5   9        6.88        6.37      1.99 o 
  -6  -4   9       30.71       34.19      2.61 o 
  -5  -4   9        4.20        1.81      1.01 o 
  -4  -4   9       42.04       42.28      3.58 o 
  -3  -4   9       28.44       24.74      2.74 o 
  -2  -4   9        0.33        0.54      0.43 o 
  -1  -4   9       98.32       94.04      2.29 o 
   0  -4   9       29.69       34.12      1.72 o 
   1  -4   9       82.16       76.72      5.41 o 
   2  -4   9      221.53      217.86      5.39 o 
   3  -4   9       61.90       54.82      3.60 o 
   4  -4   9        2.83        4.44      1.52 o 
   5  -4   9        6.25        5.58      1.73 o 
   6  -4   9       18.22       16.54      2.79 o 
  -7  -3   9       28.32       24.23      3.51 o 
  -6  -3   9       17.26       19.86      2.13 o 
  -5  -3   9        0.05       -0.36      0.79 o 
  -4  -3   9      143.63      140.16      6.53 o 
  -3  -3   9       18.73       23.46      2.60 o 
  -2  -3   9        2.73        1.44      0.49 o 
  -1  -3   9        0.15        1.04      0.57 o 
   0  -3   9      415.64      417.34      8.31 o 
   1  -3   9       33.93       36.27      3.53 o 
   2  -3   9        0.63        1.89      0.84 o 
   3  -3   9      201.23      214.41      7.84 o 
   4  -3   9       31.19       28.79      2.96 o 
   5  -3   9       67.05       69.28      4.44 o 
   6  -3   9        1.84        0.23      1.33 o 
  -7  -2   9        2.83        3.23      1.50 o 
  -6  -2   9        0.23        1.14      1.76 o 
  -5  -2   9        0.01       -0.71      0.71 o 
  -4  -2   9        0.41        0.09      1.19 o 
  -3  -2   9        0.69        1.01      1.11 o 
  -2  -2   9        0.20        0.76      0.54 o 
  -1  -2   9       53.85       61.14      2.28 o 
   0  -2   9      245.76      257.64      5.73 o 
   1  -2   9       13.75       13.57      1.21 o 
   2  -2   9       48.28       45.91      2.60 o 
   3  -2   9      172.58      170.16      6.82 o 
   4  -2   9       22.88       20.89      2.62 o 
   5  -2   9       20.57       13.94      2.45 o 
   6  -2   9        1.34        1.46      1.48 o 
  -7  -1   9        0.00       -0.41      1.25 o 
  -6  -1   9        0.87        1.66      1.66 o 
  -5  -1   9       15.69       13.60      2.55 o 
  -4  -1   9        6.20        7.59      1.96 o 
  -3  -1   9        0.24       -0.80      0.80 o 
  -2  -1   9       12.75       15.77      1.21 o 
  -1  -1   9       10.05        7.57      1.10 o 
   0  -1   9       17.37       19.38      1.36 o 
   1  -1   9       56.66       58.54      2.64 o 
   2  -1   9        2.71        3.75      0.78 o 
   3  -1   9       11.38       11.46      2.08 o 
   4  -1   9        2.98        3.96      1.46 o 
   5  -1   9        0.19        0.85      1.23 o 
   6  -1   9        5.54        4.98      1.82 o 
  -7   0   9        0.67        0.00      1.74 o 
  -6   0   9        0.68       -1.03      1.35 o 
  -5   0   9        5.20        4.08      1.74 o 
  -4   0   9        7.10        5.20      1.62 o 
  -3   0   9       18.11       20.71      2.40 o 
  -2   0   9        5.18        5.28      0.85 o 
  -1   0   9      438.10      453.79     17.68 o 
   0   0   9       10.27        8.81      1.25 o 
   1   0   9       44.81       41.05      1.88 o 
   2   0   9       60.42       57.12      3.61 o 
   3   0   9       32.19       31.35      3.05 o 
   4   0   9       21.62       21.64      2.86 o 
   5   0   9        2.20        0.58      1.09 o 
  -7   1   9        0.01        0.05      1.65 o 
  -6   1   9        4.10        4.28      1.88 o 
  -5   1   9       15.36       15.04      2.51 o 
  -4   1   9        0.91       -0.27      0.97 o 
  -3   1   9       27.89       30.13      2.82 o 
  -2   1   9      104.59      108.16      3.22 o 
  -1   1   9       63.68       59.55      2.76 o 
   0   1   9        9.03       10.32      1.86 o 
   1   1   9        5.59        3.14      1.15 o 
   2   1   9       89.10       73.63      4.20 o 
   3   1   9        8.22        7.59      1.81 o 
   4   1   9       10.51       16.85      2.67 o 
   5   1   9        0.44        0.05      1.33 o 
  -7   2   9        1.23        0.09      1.60 o 
  -6   2   9        0.11       -0.91      1.18 o 
  -5   2   9       11.33        7.48      2.04 o 
  -4   2   9       21.25       20.87      2.59 o 
  -3   2   9        0.52        1.64      1.17 o 
  -2   2   9        8.28        8.63      1.84 o 
  -1   2   9      184.61      190.13      4.77 o 
   0   2   9        4.71        6.41      0.94 o 
   1   2   9        0.72        0.08      0.72 o 
   2   2   9        0.12       -0.40      0.74 o 
   3   2   9        2.96        2.07      1.39 o 
   4   2   9        0.01        2.29      1.45 o 
   5   2   9        7.45        9.86      2.44 o 
  -7   3   9        0.02        0.59      1.78 o 
  -6   3   9        8.76        8.20      2.16 o 
  -4   3   9       29.81       19.93      2.55 o 
  -3   3   9        0.92       -0.16      0.95 o 
  -2   3   9       60.64       63.48      2.52 o 
  -1   3   9       83.06       85.65      2.94 o 
   0   3   9        0.88        1.61      1.06 o 
   1   3   9       26.36       25.92      2.70 o 
   2   3   9       10.37        9.91      2.08 o 
   3   3   9        2.71        2.59      1.56 o 
   4   3   9        0.31        4.05      1.86 o 
  -7   4   9        1.15       -1.01      1.44 o 
  -6   4   9        1.55        2.31      1.72 o 
  -5   4   9       34.56       24.63      3.02 o 
  -4   4   9      123.36      120.33      5.89 o 
  -3   4   9       70.84       50.60      3.51 o 
  -2   4   9        3.94        2.27      1.75 o 
  -1   4   9      139.29      145.07      4.09 o 
   0   4   9       62.29       63.25      3.88 o 
   1   4   9        0.23        1.15      1.05 o 
   2   4   9        0.26       -0.13      0.89 o 
   3   4   9        3.56        6.36      1.93 o 
   4   4   9       18.24       34.03      3.82 o 
  -6   5   9        1.04       -0.52      1.25 o 
  -5   5   9        0.48        1.17      1.29 o 
  -4   5   9        1.52       -0.05      1.05 o 
  -3   5   9       11.91       13.29      2.13 o 
  -2   5   9        1.29        0.44      0.72 o 
  -1   5   9       45.88       45.22      3.21 o 
   0   5   9       27.42       31.11      3.03 o 
   1   5   9        3.14        2.86      1.34 o 
   2   5   9       13.14       11.13      2.21 o 
   3   5   9        2.53        1.66      1.35 o 
   4   5   9        3.02        1.72      1.69 o 
  -6   6   9        4.09        6.73      2.27 o 
  -5   6   9        2.73        1.85      1.54 o 
  -4   6   9        0.34       -0.01      1.18 o 
  -3   6   9       30.48       33.67      3.10 o 
  -2   6   9        0.40        2.54      1.23 o 
  -1   6   9        6.32        6.75      1.72 o 
   0   6   9        4.75        3.94      1.48 o 
   1   6   9        1.63        5.73      1.78 o 
   2   6   9        0.09        1.44      1.34 o 
   3   6   9        2.25        4.10      1.92 o 
  -6   7   9        0.01       -0.63      1.31 o 
  -5   7   9        1.18        1.29      1.29 o 
  -4   7   9        2.68        2.31      1.49 o 
  -3   7   9        3.38        7.66      1.94 o 
  -2   7   9        2.81        1.88      1.21 o 
  -1   7   9       11.16        8.92      1.90 o 
   0   7   9        6.01        1.86      1.25 o 
   1   7   9        0.99       -0.19      1.14 o 
   2   7   9        0.21       -0.13      1.39 o 
  -5   8   9        0.44       -0.01      1.39 o 
  -4   8   9        2.43        0.60      1.34 o 
  -2   8   9        0.04        0.35      1.11 o 
  -1   8   9        1.07       -0.13      0.93 o 
   0   8   9        0.23       -0.09      1.07 o 
   1   8   9        8.90        6.33      1.96 o 
  -2   9   9        0.54        0.31      1.30 o 
  -1   9   9        5.48        8.07      2.11 o 
   0   9   9        0.82        3.04      1.61 o 
  -2  10   9        0.59        1.54      1.53 o 
  -1  10   9        0.92        1.99      1.66 o 
   0 -13  10        0.37       -1.22      1.34 o 
   1 -13  10        0.09        0.13      1.45 o 
   2 -13  10        0.16       -0.79      1.22 o 
  -1 -12  10        7.98        8.14      1.96 o 
   0 -12  10        0.00       -1.17      1.17 o 
   1 -12  10        0.53        1.77      1.29 o 
   2 -12  10        1.86       -0.12      1.03 o 
   3 -12  10        0.07       -0.98      1.23 o 
  -2 -11  10       67.80       72.80      5.22 o 
  -1 -11  10       33.30       32.92      2.37 o 
   0 -11  10        0.01        0.76      1.19 o 
   1 -11  10        6.63        7.85      1.88 o 
   2 -11  10        0.16       -0.47      0.99 o 
   3 -11  10        3.38        3.23      1.45 o 
   4 -11  10        4.33        3.65      1.73 o 
  -2 -10  10       56.74       49.46      4.13 o 
  -1 -10  10       23.83       18.24      1.79 o 
   0 -10  10        1.72        2.76      1.47 o 
   1 -10  10        8.75        6.77      1.62 o 
   2 -10  10        3.78        1.44      1.21 o 
   3 -10  10        1.55        2.00      1.23 o 
   4 -10  10        2.51        1.76      1.25 o 
  -3  -9  10       10.48       12.41      2.60 o 
  -2  -9  10        5.32        8.05      2.09 o 
  -1  -9  10        4.60        4.07      2.25 o 
   0  -9  10        5.50        5.71      1.06 o 
   1  -9  10        2.45        1.67      0.85 o 
   2  -9  10        1.94        2.95      1.25 o 
   3  -9  10        0.58       -0.51      1.01 o 
   4  -9  10        0.06        0.11      1.10 o 
   5  -9  10        9.14        8.72      2.11 o 
  -4  -8  10        1.77        1.54      1.68 o 
  -3  -8  10        1.72        1.25      1.31 o 
  -2  -8  10        4.07        5.70      1.77 o 
  -1  -8  10        2.58        2.16      1.64 o 
   0  -8  10        9.46       12.63      1.42 o 
   1  -8  10        1.43        0.65      0.64 o 
   2  -8  10        6.50        3.73      1.29 o 
   3  -8  10        0.14        0.11      0.90 o 
   4  -8  10        0.69        3.04      1.30 o 
   5  -8  10        0.17        0.47      1.27 o 
  -4  -7  10        0.40        1.09      1.45 o 
  -3  -7  10        0.21        1.37      1.45 o 
  -2  -7  10        0.26        1.81      1.34 o 
  -1  -7  10       14.38       13.08      1.35 o 
   0  -7  10       18.78       16.38      1.49 o 
   1  -7  10        0.26        0.56      0.63 o 
   2  -7  10        3.48        2.71      1.19 o 
   3  -7  10       56.22       59.12      3.78 o 
   4  -7  10        0.06        0.29      0.64 o 
   5  -7  10        0.29        0.48      1.26 o 
  -5  -6  10        2.43        0.89      1.58 o 
  -4  -6  10        8.02        8.40      2.16 o 
  -3  -6  10        4.41        2.60      1.57 o 
  -2  -6  10        0.75        0.25      0.99 o 
  -1  -6  10       21.80       20.23      1.54 o 
   0  -6  10        1.06        0.82      0.63 o 
   1  -6  10        0.82        0.60      0.49 o 
   2  -6  10        0.03       -0.57      0.57 o 
   3  -6  10        7.40        5.11      1.44 o 
   4  -6  10        6.31        5.79      1.69 o 
   5  -6  10        0.55       -1.03      1.21 o 
  -5  -5  10        0.09        0.09      1.56 o 
  -4  -5  10        0.02       -0.48      1.19 o 
  -3  -5  10        6.51       11.91      2.32 o 
  -2  -5  10       12.22       13.20      2.16 o 
  -1  -5  10        0.03        0.14      0.45 o 
   0  -5  10       24.42       29.95      1.76 o 
   1  -5  10        0.63       -0.60      0.60 o 
   2  -5  10        0.43       -0.12      0.61 o 
   3  -5  10      137.80      145.57      6.31 o 
   4  -5  10       15.71       12.68      2.25 o 
   5  -5  10        8.82        6.21      1.85 o 
  -6  -4  10       33.08       41.48      4.29 o 
  -5  -4  10        7.01        6.92      2.23 o 
  -4  -4  10        2.38        2.70      1.66 o 
  -3  -4  10       11.86       13.45      2.29 o 
  -2  -4  10        1.28        0.94      0.57 o 
  -1  -4  10       67.02       66.03      3.18 o 
   0  -4  10       22.29       22.86      1.61 o 
   1  -4  10       56.71       68.92      2.68 o 
   2  -4  10      240.73      232.86      5.81 o 
   3  -4  10      165.79      184.31      7.21 o 
   4  -4  10       27.53       29.87      3.07 o 
   5  -4  10       14.92       16.58      2.72 o 
  -6  -3  10        5.70        9.74      2.64 o 
  -5  -3  10        0.05       -1.34      1.34 o 
  -4  -3  10        2.80        3.81      1.69 o 
  -3  -3  10       38.89       34.54      3.25 o 
  -2  -3  10       17.59       17.22      1.85 o 
  -1  -3  10       19.45       14.93      1.48 o 
   0  -3  10       51.41       58.63      2.35 o 
   1  -3  10       32.02       29.78      1.77 o 
   2  -3  10      348.85      359.65      7.88 o 
   3  -3  10       29.39       31.51      2.99 o 
   4  -3  10        0.84       -0.83      0.90 o 
   5  -3  10       10.52       13.90      2.52 o 
  -6  -2  10        1.24       -0.72      1.70 o 
  -5  -2  10        0.12       -0.47      1.41 o 
  -4  -2  10        6.17        5.08      1.74 o 
  -3  -2  10        1.09       -0.64      0.97 o 
  -2  -2  10       29.69       32.30      1.74 o 
  -1  -2  10        4.77        4.36      0.87 o 
   0  -2  10       13.93       14.08      1.29 o 
   1  -2  10        0.60        0.65      0.49 o 
   2  -2  10      108.40      115.58      3.64 o 
   3  -2  10        9.98       12.47      2.08 o 
   4  -2  10        2.79        0.90      1.10 o 
   5  -2  10       11.32       10.85      2.40 o 
  -7  -1  10        0.39       -1.73      1.76 o 
  -6  -1  10        2.45        2.29      1.94 o 
  -5  -1  10        0.77       -1.26      1.26 o 
  -4  -1  10       16.75       15.55      2.49 o 
  -3  -1  10        0.21       -0.59      0.99 o 
  -2  -1  10        2.30        0.77      0.62 o 
  -1  -1  10        2.57        1.29      0.65 o 
   0  -1  10       17.34       19.86      1.58 o 
   1  -1  10        0.37        1.10      0.56 o 
   2  -1  10       15.03       16.77      2.31 o 
   3  -1  10        0.26        1.13      1.11 o 
   4  -1  10       23.88       21.58      2.91 o 
   5  -1  10        0.04        1.37      1.34 o 
  -7   0  10        0.28        0.31      1.85 o 
  -6   0  10        3.62        3.46      1.84 o 
  -5   0  10        7.03        7.97      2.09 o 
  -4   0  10       14.56       17.52      2.59 o 
  -3   0  10        0.26        0.07      1.01 o 
  -2   0  10        4.78        6.90      1.02 o 
  -1   0  10       46.81       43.60      5.28 o 
   0   0  10        0.81       -0.20      0.50 o 
   1   0  10        4.84        3.39      1.41 o 
   2   0  10        1.08        1.80      1.10 o 
   3   0  10        0.55        0.36      1.07 o 
   4   0  10        0.36        0.12      1.17 o 
   5   0  10        0.00       -0.95      1.26 o 
  -7   1  10        0.01       -0.60      1.72 o 
  -6   1  10        0.41        0.52      1.58 o 
  -5   1  10        6.15        4.20      1.74 o 
  -4   1  10        1.67        1.37      1.29 o 
  -3   1  10       20.88       20.28      2.54 o 
  -2   1  10      196.62      234.50      5.61 o 
  -1   1  10        0.65        0.31      0.68 o 
   0   1  10        1.55        2.29      0.73 o 
   1   1  10       24.65       27.93      2.72 o 
   2   1  10       91.49       88.54      4.91 o 
   3   1  10        4.87        1.89      1.25 o 
   4   1  10        2.37        2.29      1.48 o 
   5   1  10        0.27        0.15      1.61 o 
  -7   2  10        0.73        0.90      2.03 o 
  -6   2  10        6.76        2.24      1.68 o 
  -5   2  10       21.81       21.42      2.99 o 
  -4   2  10       28.55       22.01      2.79 o 
  -3   2  10       21.09       20.55      2.60 o 
  -2   2  10      723.96      749.44     13.86 o 
  -1   2  10        6.19        4.67      0.97 o 
   0   2  10       10.92       16.62      2.17 o 
   1   2  10       91.46       76.21      4.43 o 
   2   2  10       16.35        9.87      2.03 o 
   3   2  10        0.56        0.47      1.15 o 
   4   2  10        0.72        2.54      1.62 o 
  -7   3  10        0.03       -0.28      1.73 o 
  -6   3  10        8.64        7.50      2.27 o 
  -5   3  10        4.49        3.46      1.76 o 
  -4   3  10       20.82       25.49      3.03 o 
  -3   3  10      341.14      361.63     11.92 o 
  -2   3  10       32.34       32.71      2.04 o 
  -1   3  10        2.09        4.55      1.01 o 
   0   3  10       21.72       29.75      2.92 o 
   1   3  10      174.25      150.02      6.67 o 
   2   3  10        1.20        1.61      1.18 o 
   3   3  10        1.02        0.50      1.23 o 
   4   3  10        0.27       -0.99      1.26 o 
  -6   4  10        1.51        1.27      1.54 o 
  -5   4  10        1.80        1.89      1.58 o 
  -4   4  10        0.24       -0.19      1.11 o 
  -3   4  10       26.92       23.65      2.72 o 
  -2   4  10       21.29       19.90      2.55 o 
  -1   4  10       80.34       82.70      4.41 o 
   0   4  10       28.43       17.10      2.41 o 
   1   4  10        1.54        0.36      0.99 o 
   2   4  10        1.71        1.70      1.38 o 
   3   4  10        1.32        1.64      1.38 o 
   4   4  10       20.52       33.20      4.04 o 
  -6   5  10        1.09        0.17      1.64 o 
  -5   5  10        2.81        1.56      1.52 o 
  -4   5  10        1.81        1.10      1.42 o 
  -3   5  10       57.98       55.85      3.98 o 
  -2   5  10        0.00        0.97      0.80 o 
  -1   5  10        0.69        0.23      1.01 o 
   0   5  10        4.80        5.90      1.64 o 
   1   5  10        0.80        1.19      1.26 o 
   2   5  10        1.06        1.14      1.31 o 
   3   5  10        0.94       -1.19      1.23 o 
  -6   6  10        0.25       -0.72      1.50 o 
  -5   6  10        3.63        0.70      1.57 o 
  -4   6  10        2.47       -0.32      1.29 o 
  -3   6  10        0.48        0.09      1.21 o 
  -2   6  10        0.05       -0.01      1.02 o 
  -1   6  10        0.54        0.09      1.03 o 
   0   6  10        1.07       -0.16      1.10 o 
   1   6  10       14.17       12.06      2.47 o 
   2   6  10        0.74        0.13      1.35 o 
  -5   7  10        0.59        0.91      1.50 o 
  -4   7  10        4.04        5.73      2.01 o 
  -2   7  10        3.69        2.95      1.49 o 
  -1   7  10        7.66       10.56      2.16 o 
   0   7  10        1.08        0.91      1.25 o 
   1   7  10        3.63        2.95      1.66 o 
   2   7  10        3.83        5.74      2.15 o 
  -5   8  10        0.78       -0.03      1.70 o 
  -4   8  10        0.21        0.66      1.66 o 
  -2   8  10        0.54        0.54      1.30 o 
  -1   8  10        0.00       -0.30      1.21 o 
   0   8  10        2.71        3.38      1.89 o 
   1   8  10        2.72        1.19      1.58 o 
  -2   9  10        0.48        2.28      1.68 o 
  -1   9  10        0.21       -0.85      1.22 o 
  -1 -12  11        5.79        4.51      2.18 o 
   0 -12  11        6.19        4.59      1.81 o 
   1 -12  11        7.34        6.71      1.88 o 
   2 -12  11        2.01        2.82      1.52 o 
  -2 -11  11        7.04       12.51      2.88 o 
  -1 -11  11        1.41       -0.10      0.99 o 
   0 -11  11       17.81       17.59      3.14 o 
   1 -11  11        0.43        0.17      1.03 o 
   2 -11  11        0.14       -0.13      1.25 o 
   3 -11  11        0.53        0.52      1.27 o 
  -3 -10  11        0.29        0.39      1.73 o 
  -2 -10  11        6.19        6.80      2.27 o 
  -1 -10  11        1.94        1.57      0.93 o 
   0 -10  11        0.02       -0.56      0.72 o 
   1 -10  11        0.65       -0.68      0.82 o 
   2 -10  11        0.43        0.62      1.21 o 
   3 -10  11        0.84        0.90      1.29 o 
   4 -10  11        0.06       -0.40      1.27 o 
  -3  -9  11        2.44        2.95      1.81 o 
  -2  -9  11        2.06        0.43      1.53 o 
  -1  -9  11        3.53        2.30      0.91 o 
   0  -9  11        6.67        6.05      1.14 o 
   1  -9  11        0.11        0.22      0.77 o 
   2  -9  11        0.21       -0.75      0.90 o 
   3  -9  11        0.26        0.52      1.09 o 
   4  -9  11        0.50        1.85      1.33 o 
  -4  -8  11        2.22        4.64      2.04 o 
  -3  -8  11        4.75        6.12      2.09 o 
  -2  -8  11       13.21       11.82      2.44 o 
  -1  -8  11        3.08        3.27      0.95 o 
   0  -8  11        2.09        0.08      0.65 o 
   1  -8  11        2.89        1.93      0.82 o 
   2  -8  11        0.06       -0.01      0.76 o 
   3  -8  11        1.88        0.75      1.06 o 
   4  -8  11        0.11       -0.42      1.05 o 
   5  -8  11        0.05        0.85      1.53 o 
  -5  -7  11        0.03        2.78      1.90 o 
  -4  -7  11        1.39        1.66      1.70 o 
  -3  -7  11        0.00       -0.54      1.09 o 
  -2  -7  11        0.06       -0.79      1.11 o 
  -1  -7  11        1.27        0.46      0.74 o 
   0  -7  11        0.14        0.35      0.68 o 
   1  -7  11        9.19        5.32      1.05 o 
   2  -7  11        5.45        4.49      1.37 o 
   3  -7  11        4.61        4.23      1.03 o 
   4  -7  11        0.06        0.32      0.79 o 
   5  -7  11        1.05        1.56      0.97 o 
  -5  -6  11        0.65        4.09      2.11 o 
  -4  -6  11       58.96       53.50      4.40 o 
  -3  -6  11        2.27        0.60      1.37 o 
  -2  -6  11       13.23       15.16      2.45 o 
  -1  -6  11       16.28       13.50      1.38 o 
   0  -6  11       40.27       33.63      2.64 o 
   1  -6  11       11.20        9.73      3.43 o 
   2  -6  11       27.59       23.92      4.09 o 
   3  -6  11       37.55       40.35      3.41 o 
   4  -6  11        2.88        0.86      1.17 o 
   5  -6  11       29.19       40.04      3.85 o 
  -5  -5  11        7.54        8.73      2.56 o 
  -4  -5  11        6.71        4.94      1.97 o 
  -3  -5  11        9.49       10.40      2.28 o 
  -2  -5  11        0.75        1.23      1.17 o 
  -1  -5  11       29.42       25.20      1.70 o 
   0  -5  11       98.58       92.67      3.56 o 
   1  -5  11       31.01       27.36      2.32 o 
   2  -5  11      149.87      160.34      4.78 o 
   3  -5  11      144.26      148.27      6.57 o 
   4  -5  11        0.94       -0.15      1.05 o 
   5  -5  11        1.52        0.93      1.44 o 
  -6  -4  11        0.34        2.05      2.00 o 
  -5  -4  11        0.99        0.59      1.62 o 
  -4  -4  11        0.62        0.39      1.31 o 
  -3  -4  11        0.93        0.27      1.21 o 
  -2  -4  11        2.21        2.47      1.21 o 
  -1  -4  11       70.79       69.75      2.72 o 
   0  -4  11        3.77        3.01      0.86 o 
   1  -4  11       32.70       40.24      2.14 o 
   2  -4  11      113.19      109.12      3.73 o 
   3  -4  11       53.43       53.86      3.74 o 
   4  -4  11       16.85       14.54      2.44 o 
   5  -4  11       30.13       26.41      3.31 o 
  -6  -3  11        0.02        0.17      1.94 o 
  -5  -3  11        1.93       -0.86      1.34 o 
  -4  -3  11        0.43        0.03      1.38 o 
  -3  -3  11       10.47        6.92      1.84 o 
  -2  -3  11        3.77        2.35      1.34 o 
  -1  -3  11       34.42       31.41      1.83 o 
   0  -3  11       48.54       49.81      2.52 o 
   1  -3  11       19.84       19.60      2.89 o 
   2  -3  11        0.03        0.34      0.64 o 
   3  -3  11        0.80        0.48      1.14 o 
   4  -3  11        0.00        0.44      1.22 o 
   5  -3  11        0.02       -0.86      1.22 o 
  -6  -2  11        0.06       -0.35      1.78 o 
  -5  -2  11        1.14        1.76      1.60 o 
  -4  -2  11        4.39        4.28      1.89 o 
  -3  -2  11        1.41        1.89      1.30 o 
  -2  -2  11       24.47       23.70      2.70 o 
  -1  -2  11        1.17        0.83      1.18 o 
   0  -2  11        0.80        1.35      1.01 o 
   1  -2  11        1.06        1.91      0.72 o 
   2  -2  11      145.00      159.84      4.61 o 
   3  -2  11        9.56        9.01      2.09 o 
   4  -2  11        0.46       -0.85      1.06 o 
   5  -2  11        0.58        2.41      1.76 o 
  -6  -1  11        2.44        3.25      2.05 o 
  -5  -1  11        0.45        0.91      1.57 o 
  -4  -1  11        1.68       -1.23      1.23 o 
  -3  -1  11        7.07        7.15      1.93 o 
  -2  -1  11       37.94       43.71      2.16 o 
  -1  -1  11       53.76       47.51      2.75 o 
   0  -1  11       12.50       11.74      1.29 o 
   1  -1  11       42.36       39.83      4.70 o 
   2  -1  11        4.65        4.75      1.52 o 
   3  -1  11       12.81       12.66      2.27 o 
   4  -1  11        0.01        0.91      1.26 o 
   5  -1  11        0.32        1.84      1.50 o 
  -6   0  11        0.02       -0.08      1.64 o 
  -5   0  11       15.53       19.40      3.09 o 
  -4   0  11        0.08       -1.03      1.22 o 
  -3   0  11        8.08       15.39      2.51 o 
  -2   0  11       45.24       46.15      2.29 o 
  -1   0  11      102.44      105.85      3.47 o 
   0   0  11       35.58       30.45      1.87 o 
   1   0  11        0.24       -0.21      0.78 o 
   2   0  11       24.17       26.20      2.95 o 
   3   0  11        0.33       -0.60      1.13 o 
   4   0  11        1.66        0.47      1.39 o 
  -6   1  11        0.00       -1.10      1.37 o 
  -5   1  11       80.52       75.67      5.08 o 
  -4   1  11        3.25        3.84      1.76 o 
  -3   1  11        8.34        6.76      1.89 o 
  -2   1  11      111.26      117.26      3.75 o 
  -1   1  11        0.03        0.07      0.65 o 
   0   1  11        4.23        4.64      1.41 o 
   1   1  11        2.10        0.82      1.03 o 
   2   1  11        0.79        1.61      1.23 o 
   3   1  11        0.89        2.03      1.39 o 
   4   1  11        3.43        5.77      2.04 o 
  -6   2  11        8.71       -0.38      1.56 o 
  -5   2  11       27.30       26.41      3.37 o 
  -4   2  11        5.14        5.73      1.88 o 
  -3   2  11        0.24        1.27      1.49 o 
  -2   2  11      349.72      375.92      8.18 o 
  -1   2  11        0.98        1.86      0.79 o 
   0   2  11        3.15        5.24      1.53 o 
   1   2  11        8.17        9.38      2.08 o 
   2   2  11        2.00        0.39      1.17 o 
   3   2  11        1.03        2.74      1.54 o 
   4   2  11        2.73       -1.29      1.35 o 
  -6   3  11        0.03        1.39      1.65 o 
  -5   3  11        6.03        7.20      2.17 o 
  -4   3  11        3.20        1.11      1.38 o 
  -3   3  11        0.03       -0.35      1.25 o 
  -2   3  11        6.41        3.90      1.09 o 
  -1   3  11        6.85        9.15      1.32 o 
   0   3  11        0.49        0.23      0.99 o 
   1   3  11        1.01       -0.23      1.03 o 
   2   3  11        5.47        5.94      1.92 o 
   3   3  11        3.96        3.29      1.69 o 
  -6   4  11        5.93        3.86      2.04 o 
  -5   4  11        0.08        0.34      1.38 o 
  -4   4  11        0.57       -1.01      1.15 o 
  -3   4  11       53.62       73.72      4.74 o 
  -2   4  11        1.39        2.66      2.17 o 
  -1   4  11        0.58        1.53      1.21 o 
   0   4  11       21.39       18.73      2.63 o 
   1   4  11        9.24        6.40      1.80 o 
   2   4  11        0.04        0.32      1.26 o 
   3   4  11        1.26        2.43      1.73 o 
  -6   5  11        0.00       -1.31      1.60 o 
  -5   5  11        1.00        0.74      1.64 o 
  -4   5  11        0.59       -0.55      1.21 o 
  -3   5  11        1.37        2.20      1.50 o 
  -2   5  11        1.85        1.10      1.25 o 
  -1   5  11        2.46        3.55      1.50 o 
   0   5  11        0.22        0.16      1.22 o 
   1   5  11        0.14        1.22      1.25 o 
   2   5  11        0.80        1.03      1.62 o 
  -5   6  11        0.07       -1.29      1.46 o 
  -4   6  11        0.77        1.18      1.61 o 
  -3   6  11       25.82       36.07      3.49 o 
  -2   6  11        0.39        1.72      1.33 o 
  -1   6  11        0.03        0.25      1.21 o 
   0   6  11        0.41        0.47      1.25 o 
   1   6  11        4.31        2.28      1.54 o 
   2   6  11        1.11        4.31      1.94 o 
  -5   7  11        0.07        0.05      1.52 o 
  -4   7  11       14.65       15.40      2.87 o 
  -2   7  11        0.45        1.41      1.44 o 
  -1   7  11        0.79       -0.34      1.14 o 
   0   7  11       17.13       19.92      3.17 o 
   1   7  11       12.42       23.27      3.49 o 
  -2   8  11        4.85        8.22      2.25 o 
  -1   8  11        6.60        7.27      2.12 o 
   0 -12  12        2.15        1.01      1.45 o 
   1 -12  12        5.97        2.76      1.64 o 
  -2 -11  12        6.97       10.36      2.86 o 
  -1 -11  12        0.13        0.21      0.99 o 
   0 -11  12        1.56        1.67      1.06 o 
   1 -11  12        0.03        0.16      1.18 o 
   2 -11  12        0.98        0.59      1.21 o 
   3 -11  12        2.24        2.74      1.49 o 
  -3 -10  12        0.17        1.06      1.96 o 
  -2 -10  12        0.00        0.66      1.57 o 
  -1 -10  12        0.24        0.41      0.94 o 
   0 -10  12        0.24        0.42      0.83 o 
   1 -10  12        0.33       -0.46      1.15 o 
   2 -10  12        0.51        1.62      1.42 o 
   3 -10  12        2.53        1.96      1.44 o 
  -3  -9  12        5.38        8.73      2.63 o 
  -2  -9  12        2.75        5.82      2.20 o 
  -1  -9  12        0.03        0.32      0.77 o 
   0  -9  12        0.89        0.70      0.84 o 
   1  -9  12        1.08        1.65      0.90 o 
   2  -9  12        4.21        1.64      1.23 o 
   3  -9  12        0.07       -0.40      0.99 o 
   4  -9  12        2.01        0.98      1.29 o 
  -4  -8  12        0.06       -1.57      1.57 o 
  -3  -8  12        3.54        3.07      1.93 o 
  -2  -8  12        0.00        0.35      1.29 o 
  -1  -8  12        0.00        0.71      0.75 o 
   0  -8  12        0.41       -0.65      0.65 o 
   1  -8  12        0.20        0.53      0.70 o 
   2  -8  12        1.66        1.27      1.25 o 
   3  -8  12        5.65        5.06      1.62 o 
   4  -8  12        1.02        2.19      1.50 o 
  -4  -7  12        3.79        4.68      2.13 o 
  -3  -7  12        8.54        6.49      2.19 o 
  -2  -7  12        6.97        5.90      1.88 o 
  -1  -7  12        3.14        1.97      0.82 o 
   0  -7  12       12.81       12.31      1.80 o 
   1  -7  12        0.42        0.47      0.70 o 
   2  -7  12       78.50       95.78      3.77 o 
   3  -7  12        0.41        2.19      1.31 o 
   4  -7  12        0.99        4.39      1.62 o 
  -5  -6  12        0.56        0.31      1.77 o 
  -4  -6  12       15.67       14.47      2.79 o 
  -3  -6  12        4.36        2.47      1.64 o 
  -2  -6  12        0.50        2.68      1.39 o 
  -1  -6  12        0.40        1.35      0.73 o 
   0  -6  12       70.47       76.39      5.60 o 
   1  -6  12        8.00        7.25      1.22 o 
   2  -6  12       59.63       52.49      4.64 o 
   3  -6  12        4.85        5.06      1.62 o 
   4  -6  12        0.84       -0.66      1.01 o 
  -5  -5  12        0.74        2.29      1.94 o 
  -4  -5  12        3.40        3.74      1.94 o 
  -3  -5  12        0.35        1.54      1.46 o 
  -2  -5  12        0.44       -0.82      0.82 o 
  -1  -5  12       35.31       33.83      2.58 o 
   0  -5  12       15.99       19.73      2.46 o 
   1  -5  12        2.46        1.85      0.83 o 
   2  -5  12       10.84       12.91      2.34 o 
   3  -5  12       41.37       45.19      3.57 o 
   4  -5  12        0.14       -0.15      1.07 o 
  -5  -4  12        0.30       -0.27      1.58 o 
  -4  -4  12        4.76        4.78      1.90 o 
  -3  -4  12        4.11        4.56      1.90 o 
  -2  -4  12        0.03        1.39      1.30 o 
  -1  -4  12        0.05        0.48      0.66 o 
   0  -4  12        0.03        0.05      0.63 o 
   1  -4  12       21.27       21.22      1.75 o 
   2  -4  12        7.44        8.06      1.30 o 
   3  -4  12        4.43        5.28      1.61 o 
   4  -4  12        0.56        0.48      1.25 o 
  -6  -3  12        0.25       -0.50      1.81 o 
  -5  -3  12        1.98        1.54      1.90 o 
  -4  -3  12        3.15        6.45      2.08 o 
  -3  -3  12       12.06       16.38      2.71 o 
  -2  -3  12        1.02        2.03      1.38 o 
  -1  -3  12       41.86       44.09      2.25 o 
   0  -3  12       12.77       11.57      1.40 o 
   1  -3  12       55.29       65.11      3.77 o 
   2  -3  12        3.48        1.23      0.81 o 
   3  -3  12        0.01        0.03      1.06 o 
   4  -3  12        0.01       -0.52      1.09 o 
  -6  -2  12        0.18       -0.39      1.92 o 
  -5  -2  12        2.88        3.94      1.94 o 
  -4  -2  12        1.52        0.58      1.48 o 
  -3  -2  12        0.51       -0.04      1.35 o 
  -2  -2  12        0.25        0.39      1.09 o 
  -1  -2  12        3.13        2.39      1.64 o 
   0  -2  12       23.11       22.72      1.76 o 
   1  -2  12        0.52        1.57      0.78 o 
   2  -2  12       17.48       14.07      2.25 o 
   3  -2  12        0.01       -0.52      0.97 o 
   4  -2  12        0.55       -0.60      1.23 o 
  -6  -1  12        3.65        5.93      2.49 o 
  -5  -1  12        0.77        0.86      1.64 o 
  -4  -1  12       11.28       11.99      2.56 o 
  -3  -1  12       71.27       76.98      4.95 o 
  -2  -1  12       77.89       85.25      4.98 o 
  -1  -1  12       24.92       28.88      2.19 o 
   0  -1  12       12.60       11.45      1.73 o 
   1  -1  12       76.22       75.43      3.05 o 
   2  -1  12        3.57        0.76      1.18 o 
   3  -1  12        0.00        0.70      1.14 o 
   4  -1  12        0.57        2.55      1.68 o 
  -6   0  12        5.37        8.32      2.72 o 
  -5   0  12       10.85       13.43      2.82 o 
  -4   0  12        0.47       -1.11      1.11 o 
  -3   0  12      158.15      168.00      7.69 o 
  -2   0  12        5.96        6.04      1.93 o 
  -1   0  12       26.79       28.75      1.98 o 
   0   0  12       68.13       70.02      2.92 o 
   1   0  12       85.23       69.46      4.40 o 
   2   0  12        4.49        3.49      1.46 o 
   3   0  12        4.24        6.49      1.90 o 
   4   0  12        4.77        5.45      2.08 o 
  -6   1  12        0.06       -1.64      1.64 o 
  -5   1  12       19.46       15.26      2.88 o 
  -4   1  12        4.74        3.21      1.73 o 
  -3   1  12       98.01      100.84      5.72 o 
  -2   1  12       16.14       15.99      2.48 o 
  -1   1  12       29.86       26.56      1.94 o 
   0   1  12      115.97      109.36      5.49 o 
   1   1  12        1.72        3.47      1.41 o 
   2   1  12        0.93        1.68      1.37 o 
   3   1  12        0.00       -0.07      1.27 o 
   4   1  12       51.13       85.61      5.78 o 
  -6   2  12        0.00       -0.39      1.74 o 
  -5   2  12        1.69       -1.23      1.35 o 
  -4   2  12        0.16        0.62      1.42 o 
  -3   2  12        0.89        0.16      1.34 o 
  -2   2  12        4.97        7.73      1.90 o 
  -1   2  12        1.95        3.76      1.02 o 
   0   2  12       30.71       26.22      2.94 o 
   1   2  12        0.56        1.53      1.25 o 
   2   2  12        1.21        0.11      1.13 o 
   3   2  12        0.00        0.40      1.49 o 
  -6   3  12        5.64        2.39      1.99 o 
  -5   3  12        5.22        5.03      2.13 o 
  -4   3  12        0.03        1.99      1.62 o 
  -3   3  12        0.03        0.99      1.41 o 
  -2   3  12        0.62        2.08      1.39 o 
  -1   3  12        0.72        1.11      1.09 o 
   0   3  12        0.05        0.31      1.06 o 
   1   3  12        0.35        0.00      0.98 o 
   2   3  12        0.71       -0.89      1.19 o 
   3   3  12        2.72        2.79      1.77 o 
  -5   4  12        0.10       -0.94      1.41 o 
  -4   4  12        1.56        1.78      1.62 o 
  -3   4  12        0.13       -0.55      1.25 o 
  -1   4  12        0.49        1.66      1.38 o 
   0   4  12        0.48        1.44      1.38 o 
   1   4  12        1.58        1.30      1.49 o 
   2   4  12        2.65        5.90      2.19 o 
  -5   5  12        0.08        0.75      1.64 o 
  -4   5  12        5.42       10.25      2.48 o 
  -3   5  12        4.82        4.31      1.89 o 
  -1   5  12        0.24       -0.72      1.19 o 
   0   5  12        6.65        7.61      2.01 o 
   1   5  12        0.02       -1.19      1.19 o 
  -4   6  12        4.40        5.33      2.27 o 
  -1   6  12       11.90       14.30      2.80 o 
   0   6  12        1.56        5.59      2.07 o 
   1   6  12        0.14       -0.27      1.72 o 
  -1   7  12       18.83       29.46      3.64 o 
  -1 -11  13        0.06        0.86      1.70 o 
   0 -11  13        0.10        0.54      1.04 o 
   1 -11  13        0.22        0.97      1.27 o 
  -2 -10  13        0.06        0.90      1.78 o 
  -1 -10  13        0.58        0.98      1.46 o 
   0 -10  13        1.10        1.50      1.05 o 
   1 -10  13        0.87       -0.29      0.88 o 
   2 -10  13        0.95        0.16      1.25 o 
  -3  -9  13        0.32        2.67      1.92 o 
  -2  -9  13        0.42        0.90      1.76 o 
  -1  -9  13        2.32        1.62      1.15 o 
   0  -9  13        0.11       -0.55      0.82 o 
   1  -9  13        0.54        0.11      0.90 o 
   2  -9  13        3.54        3.68      1.50 o 
   3  -9  13        2.69        2.44      1.38 o 
  -3  -8  13        0.63        0.80      1.56 o 
  -2  -8  13        1.01        1.62      1.69 o 
  -1  -8  13        9.44        6.87      1.68 o 
   0  -8  13        6.83        7.20      1.28 o 
   1  -8  13        0.37       -0.03      0.81 o 
   2  -8  13       54.12       57.16      4.01 o 
   3  -8  13       31.40       28.38      3.30 o 
  -4  -7  13        0.26        0.32      1.80 o 
  -3  -7  13        0.07       -0.43      1.53 o 
  -2  -7  13        6.13        6.79      2.05 o 
  -1  -7  13       19.94       18.20      1.77 o 
   0  -7  13        4.60        4.67      1.06 o 
   1  -7  13       27.07       25.14      2.08 o 
   2  -7  13       94.95      109.95      3.36 o 
   3  -7  13        6.96        5.39      1.80 o 
   4  -7  13        4.43        4.20      1.76 o 
  -4  -6  13        0.16        1.54      1.68 o 
  -3  -6  13        3.03        1.34      1.54 o 
  -2  -6  13        0.04        1.39      1.46 o 
  -1  -6  13        1.92        1.61      0.83 o 
   0  -6  13        0.14       -0.10      0.95 o 
   1  -6  13       46.26       46.15      3.16 o 
   2  -6  13       35.92       38.65      3.05 o 
   3  -6  13        0.33       -0.13      1.14 o 
   4  -6  13        1.37       -0.24      1.27 o 
  -5  -5  13        0.05        2.95      2.12 o 
  -4  -5  13        0.33       -0.21      1.50 o 
  -3  -5  13        0.01        0.38      1.31 o 
  -2  -5  13        0.08        0.56      1.19 o 
  -1  -5  13        0.88        0.51      0.58 o 
   0  -5  13        8.94        9.81      1.38 o 
   1  -5  13        0.43        0.31      0.76 o 
   2  -5  13        0.00        1.33      0.83 o 
   3  -5  13        1.57        0.75      1.30 o 
   4  -5  13        4.46        2.43      1.61 o 
  -5  -4  13        1.85        1.88      1.96 o 
  -4  -4  13        1.07        3.41      1.96 o 
  -3  -4  13        4.67        9.07      2.41 o 
  -2  -4  13        0.24        0.79      1.22 o 
  -1  -4  13       18.65       19.60      1.75 o 
   0  -4  13       15.71       15.87      1.66 o 
   1  -4  13       43.72       40.85      4.28 o 
   2  -4  13        0.58        0.95      0.78 o 
   3  -4  13        0.73        0.74      1.15 o 
   4  -4  13        0.14       -0.24      1.31 o 
  -5  -3  13        0.23       -0.67      1.61 o 
  -4  -3  13        1.32        2.05      1.62 o 
  -3  -3  13        0.77        0.66      1.44 o 
  -2  -3  13        0.79        2.04      1.56 o 
  -1  -3  13       11.84       14.97      1.61 o 
   0  -3  13        0.07       -0.07      0.69 o 
   1  -3  13       14.40       14.94      1.61 o 
   2  -3  13        4.57        3.77      1.49 o 
   3  -3  13        0.19       -0.35      1.11 o 
   4  -3  13        0.89        1.50      1.58 o 
  -5  -2  13       10.16        8.91      2.58 o 
  -4  -2  13        1.44        0.67      1.61 o 
  -3  -2  13        6.67        9.35      2.29 o 
  -2  -2  13       39.00       47.15      3.96 o 
  -1  -2  13        2.80        3.73      1.55 o 
   0  -2  13       41.15       40.24      2.27 o 
   1  -2  13        0.36        0.59      0.77 o 
   2  -2  13        0.50        1.62      1.29 o 
   3  -2  13        5.08        6.84      2.09 o 
   4  -2  13        0.00        0.43      1.58 o 
  -5  -1  13        6.57        8.40      2.62 o 
  -4  -1  13        1.59        1.41      1.53 o 
  -3  -1  13       63.54       71.11      4.90 o 
  -2  -1  13      132.65      147.94      7.08 o 
  -1  -1  13        5.24        4.34      1.10 o 
   0  -1  13        3.04        2.13      0.86 o 
   1  -1  13        0.57        0.31      1.11 o 
   2  -1  13        0.08       -0.44      1.13 o 
   3  -1  13        0.33        4.10      1.72 o 
  -5   0  13        1.28       -1.29      1.38 o 
  -4   0  13        0.08        0.44      1.62 o 
  -3   0  13       74.97       71.87      4.92 o 
  -2   0  13       11.96       12.53      2.37 o 
  -1   0  13       12.78       10.59      1.47 o 
   0   0  13        8.45       11.00      2.12 o 
   1   0  13        2.19        0.20      1.23 o 
   2   0  13        0.73        1.97      1.45 o 
   3   0  13        3.77        4.17      1.81 o 
  -5   1  13        2.16        2.00      1.82 o 
  -4   1  13        0.00       -0.36      1.39 o 
  -3   1  13        3.28       -0.05      1.33 o 
  -2   1  13        8.37        8.54      2.12 o 
  -1   1  13        1.73        3.13      1.06 o 
   0   1  13        1.76        0.17      1.11 o 
   1   1  13        2.20        2.04      1.39 o 
   2   1  13        0.70        1.52      1.48 o 
   3   1  13        0.01        0.13      1.45 o 
  -5   2  13        0.87        1.48      1.94 o 
  -4   2  13       10.78       13.45      2.87 o 
  -3   2  13        3.03        0.72      1.56 o 
  -2   2  13        8.88        9.04      2.13 o 
  -1   2  13       12.00        9.27      2.07 o 
   0   2  13        0.15        0.21      1.11 o 
   1   2  13        0.14        0.56      1.26 o 
   2   2  13        0.96       -0.34      1.33 o 
  -5   3  13        2.02        0.71      1.85 o 
  -4   3  13        1.54        3.38      1.90 o 
  -3   3  13        0.16        0.83      1.56 o 
  -2   3  13        0.35       -0.72      1.25 o 
  -1   3  13        0.19        1.10      1.22 o 
   0   3  13        0.76        1.34      1.27 o 
   1   3  13        1.28        2.67      1.69 o 
   2   3  13        2.48        2.58      1.85 o 
  -5   4  13        0.07       -0.74      1.56 o 
  -4   4  13        8.72       10.72      2.66 o 
  -3   4  13        0.03       -1.38      1.39 o 
  -1   4  13        5.01        8.38      2.17 o 
   0   4  13        2.80        0.05      1.31 o 
   1   4  13        0.18        1.02      1.53 o 
  -4   5  13        2.26        0.42      1.78 o 
  -1   5  13        1.83        2.33      1.72 o 
   0   5  13        1.50        2.41      1.81 o 
  -1   6  13        7.80       11.70      2.67 o 
  -1 -10  14        0.05        0.85      1.73 o 
   0 -10  14        1.65        0.86      1.47 o 
   1 -10  14        0.13        0.29      0.97 o 
  -2  -9  14        0.96        3.22      1.99 o 
  -1  -9  14       10.32       10.53      2.79 o 
   0  -9  14        3.76        3.35      1.15 o 
   1  -9  14        4.25        5.99      1.36 o 
   2  -9  14        0.03        0.19      1.31 o 
  -3  -8  14        1.24        1.11      1.89 o 
  -2  -8  14        2.20        0.48      1.61 o 
  -1  -8  14       19.16       21.64      3.33 o 
   0  -8  14        2.23        3.28      1.12 o 
   1  -8  14        5.28        4.07      1.19 o 
   2  -8  14       10.57       12.47      2.39 o 
   3  -8  14        7.48        6.25      2.08 o 
  -3  -7  14        0.26        2.78      1.82 o 
  -2  -7  14        4.16        3.64      1.88 o 
  -1  -7  14        8.66        5.66      1.97 o 
   0  -7  14        0.11        0.81      1.09 o 
   1  -7  14        1.46        1.64      1.33 o 
   2  -7  14       16.10       15.69      1.52 o 
   3  -7  14        4.95        7.10      1.93 o 
  -4  -6  14        0.78       -1.49      1.49 o 
  -3  -6  14        0.07       -0.51      1.23 o 
  -2  -6  14        0.02       -0.05      1.27 o 
  -1  -6  14        0.28       -0.17      1.38 o 
   0  -6  14        8.89       11.39      1.52 o 
   1  -6  14       10.62       12.55      1.65 o 
   2  -6  14        2.83        4.56      1.76 o 
   3  -6  14        1.70        1.68      1.41 o 
  -4  -5  14        0.68        0.05      1.44 o 
  -3  -5  14        0.32       -0.31      1.46 o 
  -2  -5  14        3.20        6.17      2.07 o 
  -1  -5  14        0.47        1.63      0.66 o 
   0  -5  14       25.34       28.11      2.16 o 
   1  -5  14        0.06        0.04      0.77 o 
   2  -5  14        1.03        1.03      0.95 o 
   3  -5  14        2.26        2.58      1.62 o 
  -4  -4  14        1.87        2.31      1.86 o 
  -3  -4  14        0.63        3.33      1.76 o 
  -2  -4  14        0.15        0.80      1.34 o 
  -1  -4  14        0.93        1.19      0.87 o 
   0  -4  14       18.87       17.79      1.82 o 
   1  -4  14        2.04        1.66      0.90 o 
   2  -4  14        0.00        1.19      1.17 o 
   3  -4  14        0.22       -0.19      1.37 o 
  -5  -3  14        5.63       10.36      2.87 o 
  -4  -3  14        3.50        2.67      1.89 o 
  -3  -3  14       11.77       10.32      2.58 o 
  -2  -3  14        0.43        1.86      1.44 o 
  -1  -3  14       22.72       28.17      2.17 o 
   0  -3  14       74.57       86.81      3.50 o 
   1  -3  14       11.72       12.35      2.60 o 
   2  -3  14        0.29       -0.25      1.15 o 
   3  -3  14        1.26       -0.62      1.29 o 
  -5  -2  14       10.53       10.40      2.90 o 
  -4  -2  14       23.42       21.46      3.39 o 
  -3  -2  14       12.14        9.81      2.59 o 
  -2  -2  14       25.87       38.54      3.89 o 
  -1  -2  14        0.90        1.51      0.86 o 
   0  -2  14       41.66       35.47      2.33 o 
   1  -2  14        1.28        0.80      1.25 o 
   2  -2  14        0.45        1.07      1.25 o 
   3  -2  14        2.42        4.87      1.93 o 
  -5  -1  14        2.03        1.62      1.88 o 
  -4  -1  14        5.46        6.56      2.29 o 
  -3  -1  14        3.13        2.76      1.76 o 
  -2  -1  14       51.17       45.29      4.21 o 
  -1  -1  14       37.29       37.68      3.12 o 
   0  -1  14        3.01        1.41      0.87 o 
   1  -1  14        5.40        7.54      2.00 o 
   2  -1  14        2.15        0.60      1.30 o 
   3  -1  14       11.01       18.98      3.30 o 
  -5   0  14        0.04        0.62      1.86 o 
  -4   0  14        0.11        0.76      1.61 o 
  -3   0  14        5.31        7.48      2.20 o 
  -2   0  14        2.61        2.31      1.60 o 
  -1   0  14        1.21        1.49      0.95 o 
   0   0  14        1.15        1.78      1.33 o 
   1   0  14        3.08        1.53      1.38 o 
   2   0  14        0.41        2.33      1.57 o 
  -5   1  14        0.21        0.31      1.77 o 
  -4   1  14        0.55       -0.17      1.46 o 
  -3   1  14        6.69       12.13      2.68 o 
  -2   1  14        0.01        0.82      1.45 o 
  -1   1  14        4.03        2.90      1.49 o 
   0   1  14        0.30       -0.60      0.99 o 
   1   1  14        2.35        2.21      1.65 o 
   2   1  14        0.01       -1.31      1.41 o 
  -4   2  14        1.55        2.88      1.94 o 
  -3   2  14        3.12        5.70      2.11 o 
  -2   2  14        1.12        1.31      1.52 o 
  -1   2  14        0.25        1.52      1.42 o 
   0   2  14        0.22        1.80      1.42 o 
   1   2  14        0.29       -0.90      1.21 o 
  -4   3  14        5.49        4.43      2.29 o 
  -3   3  14        5.28        5.86      2.20 o 
  -1   3  14        0.37       -0.48      1.29 o 
   0   3  14        0.05        0.50      1.45 o 
   1   3  14        0.33        1.35      1.61 o 
  -1   4  14       20.44       29.22      3.55 o 
   0   4  14        1.30        2.58      1.64 o 
   0  -9  15        0.04        0.42      1.00 o 
  -2  -8  15        0.05        0.85      1.78 o 
  -1  -8  15        1.41        3.47      1.90 o 
   0  -8  15        3.95        2.16      1.54 o 
   1  -8  15        4.19        3.51      1.20 o 
  -2  -7  15        0.71       -0.40      1.53 o 
  -1  -7  15        0.97        1.93      1.66 o 
   0  -7  15        4.00        3.33      1.16 o 
   1  -7  15        1.99        1.97      1.08 o 
   2  -7  15        0.07        0.99      0.86 o 
  -3  -6  15        1.31        2.04      1.93 o 
  -2  -6  15        0.94        2.08      1.82 o 
  -1  -6  15        4.55        5.86      2.12 o 
   0  -6  15        3.26        3.52      0.99 o 
   1  -6  15        3.39        4.64      1.26 o 
   2  -6  15        0.62       -0.59      0.93 o 
  -3  -5  15        0.01        3.85      2.08 o 
  -2  -5  15        0.26        0.55      1.62 o 
  -1  -5  15        1.53        1.89      1.78 o 
   0  -5  15        9.60       10.12      1.58 o 
   1  -5  15        0.14        0.53      1.34 o 
   2  -5  15        0.57        0.47      1.35 o 
  -4  -4  15        0.39        3.50      2.21 o 
  -3  -4  15       42.47       38.82      4.29 o 
  -2  -4  15        9.79        7.89      2.37 o 
  -1  -4  15        4.16        6.65      2.01 o 
   0  -4  15        1.68        1.30      0.93 o 
   1  -4  15        8.17        7.07      1.40 o 
   2  -4  15        0.21       -0.31      1.33 o 
  -4  -3  15       11.17       11.66      3.02 o 
  -3  -3  15       57.87       67.28      5.39 o 
  -2  -3  15        3.10        0.58      1.38 o 
  -1  -3  15       11.47        7.83      2.16 o 
   0  -3  15       18.01       20.76      2.01 o 
   1  -3  15        0.00        0.51      1.29 o 
   2  -3  15        0.30        0.79      1.46 o 
  -4  -2  15       11.98       10.03      2.83 o 
  -3  -2  15       13.09       11.79      2.84 o 
  -2  -2  15        0.11       -0.60      1.30 o 
  -1  -2  15        1.55        3.06      1.69 o 
   0  -2  15        4.08        3.34      1.11 o 
   1  -2  15        0.41        0.60      1.33 o 
   2  -2  15        0.84        0.94      1.53 o 
  -4  -1  15        0.57        1.78      1.82 o 
  -3  -1  15        3.94        7.28      2.44 o 
  -2  -1  15        0.26        0.30      1.56 o 
  -1  -1  15        0.28        0.72      0.92 o 
   0  -1  15        0.76        2.62      1.50 o 
   1  -1  15        0.23       -1.01      1.01 o 
   2  -1  15        0.03       -0.94      1.37 o 
  -4   0  15        0.40       -0.98      1.81 o 
  -3   0  15        0.70        0.36      1.58 o 
  -2   0  15        1.29        1.34      1.57 o 
  -1   0  15        2.11        2.73      1.10 o 
   0   0  15        0.90        2.04      1.56 o 
   1   0  15        0.74       -0.08      1.34 o 
  -4   1  15        0.26        0.42      1.66 o 
  -3   1  15        0.04        0.32      1.66 o 
  -2   1  15        0.69        1.54      1.62 o 
  -1   1  15        0.32       -1.14      1.14 o 
   0   1  15        1.36        1.74      1.58 o 
   1   1  15        0.77        0.62      1.56 o 
  -3   2  15        0.30       -0.68      1.50 o 
  -1   2  15        3.25        8.01      2.31 o 
   0   2  15        1.75        0.71      1.66 o 
  -1   3  15        0.75        0.58      1.65 o 
   0  -7  16        1.16        0.22      0.98 o 
  -2  -6  16        0.26        0.05      1.58 o 
  -1  -6  16        5.07        6.10      2.25 o 
   0  -6  16        5.88        6.57      1.88 o 
   1  -6  16        0.03        1.44      1.11 o 
  -2  -5  16       14.20       14.26      3.10 o 
  -1  -5  16        0.41        0.85      1.53 o 
   0  -5  16        0.93       -0.51      0.91 o 
   1  -5  16        1.13       -0.25      0.90 o 
  -3  -4  16       22.93       29.01      4.00 o 
  -2  -4  16        9.01       10.38      2.66 o 
  -1  -4  16       17.70       17.56      3.11 o 
   0  -4  16        0.11        1.18      1.03 o 
   1  -4  16        0.11       -0.99      1.34 o 
  -3  -3  16       19.07       23.70      3.69 o 
  -2  -3  16        0.22        2.59      1.73 o 
  -1  -3  16        3.59        3.94      1.81 o 
   0  -3  16        0.00       -0.21      0.95 o 
   1  -3  16        1.06       -1.25      1.25 o 
  -3  -2  16        0.80        1.17      1.85 o 
  -2  -2  16        0.04        2.59      1.82 o 
  -1  -2  16        0.69        1.48      1.58 o 
   0  -2  16        2.79        2.09      1.62 o 
   1  -2  16        1.68        1.42      1.56 o 
  -3  -1  16        0.22        0.21      1.62 o 
  -2  -1  16        0.40        2.03      1.84 o 
  -1  -1  16        0.57        2.17      1.82 o 
   0  -1  16        2.97        3.98      1.89 o 
  -2   0  16        1.03        0.79      1.68 o 
   0   0  16        0.28        0.72      1.52 o 
                                                 
